# Supplementary material for: Body mass index and sex differences for mortality in hospitalized COVID-19 patients: a path analysis using a brazilian national database
Source: BMC Public Health. 2023 Aug 29;23:1655. doi: 10.1186/s12889-023-16218-1 (PMC10464316; doi:10.1186/s12889-023-16218-1)
Supplement: Supplementary file 1 — Supplementary Material 1 [file 12889_2023_16218_MOESM1_ESM.xlsx]

## Sheet: Planilha1
Supplementary table: Data from individuals participating in the study, Brazil, 2021.
ID	Sex	Age	Chronic Cardiovascular Disease	Asthma	Diabetes mellitus	Chronic Lung Disease	Chronic Kidney Disease	Obesity	ICU	BMI categories	Race	Mortality	Symptoms to outcome (days)	BMI
1	M	60	0	0	0	1	0	1	1	0	1	1	15	33.6
2	M	31	0	0	0	0	0	1	1	0	1	0	34	30
3	M	57	0	0	0	0	0	1	1	1	1	1	53	35.7
4	M	51	0	0	0	0	0	1	1	1	1	1	4	38.2
5	M	65	0	0	0	0	0	1	1	0	2	1	25	31.3
6	M	51	0	0	0	0	0	1	1	1		1	19	35
7	M	48	0	1	0	0	0	1	1	3	1	1	11	99
8	M	35	0	0	0	0	0	1	1	1		1	9	38.7
9	M	65	1	1	0	0	0	1	1	0	1	1	84	30.1
10	M	28	0	0	0	0	0	1	0	1	1	0	8	37.4
11	M	61	1	0	1	0	0	1	0	0	1	0	18	34
12	F	54	0	0	0	0	0	1	0	2		1	9	40
13	M	47	0	0	0	0	0	1	1	0		1	12	31.8
14	M	48	0	0	0	0	0	1	1	0		1	13	32
15	M	89	1	0	0	0	0	1	1	0	1	1	16	32
16	M	61	1	0	1	0	0	1	1	0	1	1	27	32
17	M	61	0	0	1	0	0	1	0	0		0	13	33.3
18	F	63	1	0	0	0	0	1	0	1	2	1	31	38
19	F	90	0	0	0	0	0	1	1	1	2	1	8	35
20	F	27	0	0	0	0	0	1	1	2	1	1	16	43
21	F	77	1	0	1	0	0	1	1	0	1	1	10	30
22	F	86	1	0	1	0	1	1	1	1	1	1	35	35
23	F	81	1	0	1	1	1	1	1	1		1	121	36
24	M	62	0	0	0	0	0	1	1	1	2	1	19	36.5
25	M	28	0	0	0	0	0	1	0	1	1	0	6	39.4
26	M	47	0	0	0	0	0	1	1	0		0	40	30
27	M	35	1	0	0	0	0	1	1	0	2	0	29	32
28	F	70	1	0	0	0	0	1	1	0	2	0	34	30
29	M	34	0	0	0	0	0	1	1	2	2	1	11	40
30	M	42	1	0	1	0	0	1	1	0	2	1	17	31
31	M	37	1	0	1	0	0	1	1	2	1	1	26	42
32	M	44	0	0	0	0	0	1	0	0	1	0	2	30
33	M	54	0	1	0	0	0	1	1	0	1	0	127	32
34	F	56	1	0	1	0	0	1	0	1	1	1	4	37
35	M	71	1	0	1	0	0	1	1	0	1	1	32	33.8
36	M	31	0	0	0	0	0	1	0	0	1	0	7	30.1
37	M	71	1	0	0	0	0	1	1	0	1	0	12	31.5
38	M	54	0	0	1	0	0	1	1	0	1	0	20	32
39	F	61	0	0	1	0	0	1	1	0	2	1	13	31.2
40	F	54	1	0	0	0	0	1	0	0	1	0	35	30
41	F	56	0	0	0	0	0	1	1	1	1	0	21	35
42	M	59	0	0	0	0	0	1	1	0	2	1	62	33.9
43	M	54	1	0	1	0	0	1	1	1	1	1	11	39
44	M	41	0	0	1	0	0	1	0	0	1	0	18	30
45	M	66	0	0	1	0	0	1	1	0	1	0	57	30
46	F	50	1	0	1	0	0	1	1	2	1	1	3	42
47	F	63	0	0	0	1	0	1	1	0	2	1	237	30
48	F	37	1	0	0	0	0	1	0	1	1	0	14	35
49	F	46	0	0	0	0	0	1	1	1	1	0	26	38.3
50	M	71	0	0	0	0	0	1	1	0	1	1	20	30
51	M	47	0	1	0	0	0	1	0	1	1	0	5	37
52	M	36	1	0	1	0	1	1	0	0	2	0	24	30
53	M	50	0	0	0	0	0	1	1	2	1	0	42	40
54	M	72	1	0	1	0	0	1	1	0	1	0	20	33
55	F	80	1	0	0	0	0	1	0	0	2	1	6	32
56	F	56	1	0	1	0	0	1	1	2	1	1	15	40
57	F	35	0	0	0	0	0	1	0	2	2	0	4	41.5
58	F	38	0	1	0	0	0	1	0	3	1	0	15	52
59	F	59	0	0	1	1	0	1	0	0	2	0	6	32
60	M	41	0	0	0	0	0	1	1	0	1	1	12	30
61	M	45	0	0	0	1	0	1	1	2	2	1	31	40
62	M	66	0	0	1	1	0	1	1	0	1	1	21	30
63	F	57	1	0	0	0	0	1	0	0		1	20	30
64	F	82	0	0	1	0	1	1	0	0		1	13	31
65	F	41	0	0	0	0	0	1	0	2	1	0	17	43
66	F	54	1	0	0	0	0	1	0	0	1	0	14	32.5
67	F	66	1	0	1	0	0	1	1	0	1	0	67	30
68	M	55	1	0	0	0	0	1	0	0	2	1	7	32
69	M	37	1	0	0	0	0	1	1	1	2	1	3	35
70	M	33	1	0	0	0	0	1	1	1	1	1	13	39
71	M	52	1	0	0	0	0	1	1	2		1	25	40
72	M	41	0	0	1	0	0	1	0	0	1	0	11	30
73	M	47	1	0	1	0	0	1	0	0	1	0	18	30
74	M	22	0	0	0	0	0	1	1	0	2	0	35	30
75	F	86	1	0	1	0	0	1	0	0	1	1	37	34.2
76	F	76	1	0	0	0	0	1	1	1	1	1	8	35
77	F	76	1	0	1	0	0	1	1	0	1	1	18	34
78	F	56	0	0	1	0	0	1	1	0	1	0	35	33.8
79	M	45	0	0	0	0	0	1	0	1	1	1	13	38
80	M	51	1	0	0	0	0	1	0	0		1	17	33.8
81	M	81	1	0	1	0	0	1	0	1	1	1	8	36
82	M	58	1	0	1	0	0	1	1	0	1	1	6	30
83	M	67	1	0	1	0	0	1	1	0		1	9	30
84	M	79	1	0	0	0	1	1	0	2	2	0	13	40
85	M	64	1	0	1	0	0	1	1	0	1	0	32	30
86	F	41	0	0	0	0	0	1	0	0	2	0	6	30
87	F	67	1	0	0	0	0	1	0	0		0	19	30
88	M	63	1	0	1	0	0	1	1	0	2	1	32	32
89	M	48	0	0	0	0	0	1	0	1	2	0	6	35
90	M	64	1	0	1	0	0	1	0	2		0	13	45
91	M	63	1	0	1	0	1	1	0	0		0	15	30
92	M	71	1	0	0	0	0	1	1	0	1	0	11	30
93	F	72	1		0	0	1	1	1	0		1	20	30.9
94	F	44	1	1	0	1	0	1	1	1	1	1	9	39.5
95	F	47	0	0	0	0	0	1	0	2		0		40
96	F	55	1	1	0	0	0	1	0	0	1	0	12	30
97	F	63	1	0	1	0	0	1	0	0	2	0	6	31.5
98	F	47	0	0	0	0	1	1	0	2	2	0	24	40
99	F	49	0	0	0	0	0	1	1	1	1	0	22	39.9
100	M	68	0	0	0	0	0	1	0	2	2	1	37	40
101	M	40	0	0	0	0	0	1	1	2	1	1	22	46
102	M	55	1	0	0	0	0	1	1	1		1	14	35
103	M	72	0	0	1	0	0	1	1	2	1	1	44	40
104	M	56	0	0	0	0	0	1	0	0		0	14	32.5
105	M	66	1	0	0	0	0	1	0	0	1	0	11	30
106	M	52	0	0	1	0	0	1	0	1	1	0	14	39
107	M	34	1	0	1	0	0	1	0	1		0	9	36.2
108	M	55	1	0	0	0	0	1	1	0	2	0	42	33.6
109	M	53	1	0	1	0	0	1	1	1		0	16	35.6
110	M	62	1	1	1	1	0	1	1	3		0	23	51.3
111	F	68	1	1	0	0	0	1	0	1	2	1	14	35
112	F	22	0	0	0	0	0	1	1	0	2	1	7	30
113	F	36	1	0	0	0	0	1	0	0	1	0	21	30
114	F	56	1	0	0	0	0	1	1	0	1	0	15	32.5
115	M	69	1	0	1	0	0	1	1	2	2	1	6	44.6
116	M	63	0	0	1	0	0	1	0	0	1	0	10	34.4
117	M	52	1	0	1	0	0	1	0	0	2	0	15	31.2
118	M	57	1	0	0	1	0	1	0	0	1	0	8	32
119	F	56	0	0	1	0	0	1	0	0	2	1	7	30
120	F	72	1	0	1	0	0	1	0	0	1	1	16	31.2
121	F	61	0	0	1	0	0	1	1	1	1	1	22	35
122	F	60	1	0	1	0	0	1	1	2		1	4	40
123	F	36	0	0	0	0	0	1	0	0		0	14	31.2
124	F	58	0	0	1	0	0	1	0	0	1	0	11	32
125	M	33	0	0	0	0	0	1	0	1	1	1	10	35.9
126	M	46	0	0	0	0	0	1	1	0	1	1	12	32
127	M	35	0	0	0	0	0	1	0	0		0	8	30
128	M	55	0	0	0	0	0	1	0	0	1	0	3	34
129	M	30	0	0	1	0	0	1	0	0	2	0	7	30
130	F	62	1	0	1	0	0	1	1	0	1	1	26	31.8
131	M	45	1	0	0	0	0	1	1	0	2	1	12	30
132	M	43	0	0	0	0	0	1	0	1	2	0	12	38
133	M	62	0	0	1	0	0	1	0	0	1	0	19	32.5
134	M	35	0	0	0	0	0	1	1	0	2	0	37	32
135	F	42	0	0	0	0	0	1	0	2	2	1	9	49.5
136	F	47	0	1	0	1	1	1	0	1	2	1	10	39
137	F	49	1	0	0	0	0	1	1	0		1	16	30
138	F	69	1	0	0	0	1	1	1	2		1	29	40.8
139	F	21	0	0	0	0	0	1	0	1	2	0	9	39
140	F	64	1	0	1	0	0	1	0	0	1	0	29	34.9
141	F	72	0	0	1	0	1	1	0	0	1	0	21	30
142	M	49	0	0	0	0	0	1	1	2	1	1	18	41.5
143	M	70	1	0	0	0	0	1	1	0	1	1	59	30.5
144	M	44	1	0	1	0	0	1	1	2	2	1	15	45
145	M	30	0	0	0	0	0	1	0	0	1	0	10	32
146	M	60	1	0	0	1	0	1	0	0		0	18	30.4
147	M	33	0	0	0	0	0	1	1	1	1	0	25	35
148	M	42	1	0	0	0	0	1	1	0		0	16	30
149	M	55	1	0	1	0	0	1	1	1		0	24	38
150	F	78	1	0	0	0	0	1	0	0	2	1	3	30
151	F	67	1	0	0	0	0	1	0	0	1	1	28	32
152	F	83	1	0	0	0	0	1	0	0	1	1	23	33
153	F	82	1	0	0	1	0	1	0	2	2	1	12	40
154	F	90	0	0	1	0	0	1	1	0	1	1	10	30
155	F	52	1	0	1	0	0	1	1	2	2	1	9	42
156	F	77	1	0	1	0	1	1	1	0	1	1	1	32.8
157	F	71	1	0	0	1	0	1	1	0	2	0	33	30
158	M	68	0	0	1	0	0	1	0	1	2	1	12	35
159	M	52	0	0	0	0	0	1	1	2	1	1	8	42.5
160	M	80	1	0	0	0	0	1	1	2		1	22	41.5
161	M	44	1	0	1	0	0	1	1	0		1	7	30
162	M	33	0	0	0	0	0	1	0	0	1	0	14	32
163	M	40	1	0	1	0	0	1	1	0	1	0	15	32
164	F	71	0	0	1	0	0	1	0	1	1	1	38	37.1
165	F	61	1	0	1	0	0	1	0	1	1	1	21	36
166	F	54	0	0	0	0	1	1	0	2	1	1	14	40
167	F	34	0	0	0	0	0	1	1	0	1	1	30	31.2
168	F	75	1	0	1	0	0	1	1	0	2	1	23	31
169	F	55	0	0	0	1	0	1	1	2	1	1	25	48.7
170	F	69	1	0	0	0	0	1	1	2	1	0	46	40
171	M	80	1	0	1	0	1	1	0	3	1	1	30	54.1
172	M	71	1	0	0	0	0	1	1	0	1	1	29	33
173	M	41	0	0	0	0	0	1	0	0	1	0	13	32.2
174	M	54	0	0	0	0	0	1	0	0	1	0	35	34.9
175	M	46	1	0	0	0	0	1	0	2	2	0	12	40
176	M	46	0	0	1	0	0	1	0	0		0	17	31
177	M	38	1	0	1	0	0	1	0	0		0	9	34
178	F	54	0	0	0	0	0	1	0	0	2	1	8	34
179	F	69	1	0	1	0	0	1	0	2	2	1	3	40
180	F	47	0	0	0	0	0	1	1	0	1	1	7	30
181	F	60	0	0	0	0	0	1	1	2	1	1	13	40
182	F	60	0	0	0	0	0	1	0	1	2	0	22	35
183	F	40	0	0	0	0	0	1	1	0		0	31	30
184	F	41	1	1	1	0	0	1	1	0	1	0	16	30
185	F	63	1	0	0	1	0	1	1	0		0	14	32.8
186	M	51	0	0	0	0	0	1	0	0	2	1	13	32
187	M	59	0	0	0	0	0	1	0	1	1	1	13	35.7
188	M	53	1	0	1	0	0	1	1	0	1	1	4	32.2
189	M	62	1	0	1	0	0	1	1	1	2	1	11	35
190	M	44	1	0	0	0	0	1	0	0	1	0	12	30
191	M	46	0	0	1	0	0	1	0	0	1	0	10	30
192	M	54	1	0	1	0	0	1	1	0		0	18	30
193	F	76	1	0	1	0	0	1	1	0	2	1	16	32
194	F	38	0	1	0	0	0	1	0	0	2	0	13	34
195	F	52	0	0	0	0	0	1	0	1	2	0	17	35
196	F	60	1	0	0	0	0	1	0	0	1	0	22	30
197	F	54	0	0	0	0	0	1	1	1		0	21	38.6
198	F	35	0	0	0	0	0	1	1	2		0	27	40
199	F	35	0	0	1	0	1	1	1	3	1	0	9	59.6
200	M	53	1	0	1	0	0	1	0	0		1	6	30
201	M	66	1	0	1	0	0	1	0	1		1	3	35
202	M	62	1	0	1	0	0	1	0	0	2	0	9	31.2
203	M	67	1	0	1	0	0	1	0	0	1	0	55	32
204	M	39	0	0	0	0	0	1	1	1	1	0	12	39.2
205	F	55	1	0	0	0	0	1	0	1	2	1	6	35
206	F	53	0	1	0	0	0	1	0	2	1	0	19	40.3
207	F	75	1	0	0	0	0	1	0	2	2	0		42
208	M	73	0	0	0	0	0	1	1	0	1	1	8	31
209	M	37	0	0	0	0	0	1	1	0	2	1	13	34.4
210	M	68	1	0	1	0	1	1	1	0	1	1	24	30
211	M	37	0	1	0	1	0	1	1	2	1	1	23	40
212	M	23	0	0	0	0	0	1	0	1	1	0	19	35
213	M	38	1	0	0	0	0	1	0	1	2	0	17	39
214	M	50	0	1	0	0	0	1	1	0	2	0	16	30
215	M	61	1	0	0	0	0	1	1	0		0	33	30
216	F	55	1	0	1	0	0	1	1	0	2	1	29	32
217	F	57	1	0	0	0	0	1	0	0	2	0	17	30
218	F	32	1	0	0	0	0	1	0	1	1	0	16	35.5
219	F	37	0	0	0	0	0	1	1	1	1	0	30	36.9
220	M	78	0	0	0	0	0	1	1	2	2	1	7	40
221	M	52	1	0	0	0	0	1	1	0	1	1	22	31
222	M	47	0	0	1	0	0	1	1	0	2	1	16	31.5
223	M	60	0	0	1	0	0	1	1	2	1	1	15	45
224	M	70	1	0	1	0	0	1	1	0	1	1	27	31.1
225	M	81	1		1	1	0	1	1	0	1	1	22	30
226	M	34	0	0	0	0	0	1	1	1	1	0	28	35
227	F	64	1	0	0	0	0	1	1	2	1	1	20	40
228	F	75	1	0	1	0	0	1	1	1	1	1	20	36
229	F	29	0	1	0	0	0	1	0	0	1	0	24	30
230	F	31	0	0	0	0	0	1	0	0	2	0	35	33.3
231	F	68	0	0	0	0	0	1	0	1	1	0	30	36
232	F	38	1	0	0	0	0	1	0	0	1	0	23	30
233	F	37	1	0	0	0	0	1	0	0	2	0	10	30.8
234	F	51	1	0	0	0	0	1	1	2		0	51	47.5
235	F	50	1	0	1	0	0	1	1	0	2	0	7	30
236	F	63	1	0	0	0	1	1	1	0	2	0	39	30
237	F	68	1	0	0	0	1	1	1	0	2	0	29	34
238	M	35	0	0	0	0	0	1	0	1	2	1	11	39
239	M	78	0	0	1	0	0	1	1	0	1	1	228	34.2
240	M	56	0	0	1	0	0	1	1	1	1	1	12	35.9
241	M	82	0	0	0	1	0	1	1	0		1	8	31.2
242	M	46	0	0	0	0	0	1	0	2	1	0	111	41.1
243	M	44	0	0	1	0	0	1	0	2	1	0	59	40
244	M	46	1	0	0	0	0	1	1	0	2	0	41	31.8
245	M	39	1	0	0	0	0	1	1	2	2	0	27	41
246	F	46	1	0	0	0	0	1	0	0	2	1	2	30
247	F	41	1	0	0	0	0	1	1	0		1	32	34.9
248	F	70	1	0	1	0	0	1	1	1	1	1	29	37
249	F	65	0	0	0	0	1	1	1	0	1	1	16	30.2
250	F	63	0	0	1	0	1	1	1	0		1	6	30
251	F	35	1	0	1	0	1	1	1	1	1	1	14	35
252	F	42	0	0	0	0	0	1	0	1	1	0	22	35.4
253	F	42	0	0	1	0	0	1	0	0	2	0	35	33.3
254	F	38	0	0	0	0	0	1	1	0	1	0	22	30
255	F	48	1	1	1	0	0	1	1	0	1	0	9	30
256	F	43	1	0	1	0	0	1	1	1	1	0	9	36
257	M	68	0	0	1	0	0	1	1	0	2	1	12	33.5
258	M	57	1	0	1	0	0	1	1	0	1	1	3	30
259	M	61	1	0	1	0	0	1	1	0	2	1	5	30
260	M	68	1	0	1	0	0	1	1	0	1	1	9	30.1
261	M	31	0	0	0	0	0	1	0	0		0	13	33.9
262	M	57	0	0	0	0	0	1	0	1	1	0	21	37
263	M	35	0	1	0	0	0	1	0	2	1	0	11	40
264	F	56	1	0	0	0	0	1	0	2	2	1	16	44
265	F	69	0	0	1	0	0	1	0	3	1	1	18	86
266	F	64	0	0	0	0	0	1	1	0		1	1	30
267	F	45	1	0	1	0	0	1	1	0	2	1	27	30
268	F	41	1	0	1	0	0	1	1	2	2	1	2	46
269	F	46	0	0	0	0	0	1	0	0	1	0	15	32
270	F	48	1	0	0	0	0	1	1	1	1	0	15	36
271	M	49	0	0	0	0	0	1	0	0		1	12	30
272	M	48	0	0	1	0	0	1	0	1	2	1	3	37.8
273	M	71	1	0	1	1	0	1	0	0	1	1	14	31
274	M	31	0	0	0	0	0	1	0	0	2	0	11	30
275	M	30	0	0	0	0	0	1	0	2	2	0	7	40.9
276	M	44	1	0	0	0	0	1	0	2	1	0	15	42.4
277	M	40	0	0	1	0	0	1	0	0	2	0	15	30
278	M	50	0	0	0	0	0	1	1	0	1	0	27	30
279	M	53	0	0	0	0	0	1	1	2	1	0	3	40
280	M	61	1	0	1	0	0	1	1	0	2	0	37	32
281	F	56	1	0	0	0	0	1	0	1	2	1	16	35
282	F	84	1	0	1	0	0	1	0	0	2	1	5	30
283	F	65	1	0	1	0	0	1	0	0	1	1	12	32.2
284	F	68	1	0	1	0	0	1	1	1		1	21	35
285	F	55	1	0	0	0	1	1	1	0	2	1	23	33.8
286	F	46	1	0	0	0	0	1	0	2	2	0	15	44.5
287	F	48	1	0	0	0	0	1	1	2		0	50	46
288	M	48	0	0	1	0	0	1	0	2	2	1	10	42.2
289	M	47	1	0	1	0	0	1	0	0	2	1	11	33
290	M	75	1	1	0	1	0	1	0	1	1	1	14	35
291	M	54	0	0	0	0	0	1	1	0	1	1	32	32
292	M	28	0	0	0	0	0	1	1	0	1	1	30	32.2
293	M	31	0	0	0	0	0	1	1	2	2	1	18	40
294	M	39	1	0	0	0	0	1	0	0		0	12	30
295	F	82	1	0	0	0	0	1	1	1	2	1	4	39
296	F	72	1	0	1	0	0	1	1	0	1	1	1	30
297	F	54	1	0	0	0	0	1	1	2	1	0	7	40
298	F	55	1	1	0	0	0	1	1	2		0	18	40
299	F	60	0	0	1	0	0	1	1	0	2	0	39	30
300	M	77	1	0	0	0	0	1	0	1	1	1	14	36.7
301	M	65	1	0	1	0	0	1	0	2		1	4	40.5
302	M	49	1	0	1	0	1	1	0	0	2	1	15	30
303	M	37	0	0	0	0	0	1	1	2	2	1	7	40
304	M	81	1	0	0	0	0	1	1	0		1	27	30.8
305	M	37	1	0	0	1	0	1	1	0	1	1	12	30
306	M	38	0	0	1	0	0	1	0	2	1	0	30	40
307	F	39	1	1	1	0	0	1	0	0	1	1	4	30
308	F	66	1	0	1	0	0	1	0	0	1	1	4	32
309	F	41	0	0	0	0	0	1	1	2	2	1	22	42
310	F	66	1	0	0	0	0	1	1	0	1	0	43	34.5
311	F	55	1	0	0	0	0	1	1	1		0	63	38
312	F	50	1	0	0	0	0	1	1	2	1	0	6	42.4
313	F	31	1	0	0	0	0	1	1	3	2	0	16	50.7
314	F	40	1	0	1	0	0	1	1	1	2	0	46	36.5
315	M	46	0	0	0	0	0	1	1	1	2	1	4	38.8
316	M	40	0	0	0	0	0	1	1	2	2	1	7	40
317	M	32	1	0	0	0	0	1	1	1		1	8	39.3
318	M	79	1	0	0	0	0	1	0	2		0	8	40
319	M	48	0	0	1	0	0	1	1	1	1	0	20	39.7
320	M	53	0	0	1	0	0	1	1	2	1	0	15	40
321	F	65	0	0	0	0	0	1	0	0	2	1	8	30
322	F	61	1	0	1	0	0	1	0	2	1	1	23	41.9
323	F	36	1	0	0	0	1	1	0	1	1	1	6	35
324	F	63	1	0	1	1	0	1	0	2	2	1	12	44.5
325	M	30	0	0	1	0	0	1	1	0	2	1	23	32
326	M	66	1	0	1	0	0	1	1	0	1	1	10	30.9
327	M	62	1	0	1	0	1	1	1	0	1	1	39	30
328	M	52	0	0	0	0	0	1	0	3		0	10	54
329	M	43	1	0	0	0	0	1	0	0	1	0	19	30
330	M	51	1	1	1	1	1	1	0	0	1	0	17	34.6
331	M	54	1	0	1	0	0	1	1	0	2	0	5	30
332	F	49	0	0	0	0	0	1	0	0	1	1	176	30
333	F	73	0	0	1	1	0	1	0	1	2	1	5	35
334	F	79	1	0	1	0	0	1	1	1	2	1	8	35
335	F	44	0	0	0	0	0	1	0	2		0	14	45
336	F	75	1	0	1	0	0	1	0	0	1	0		30
337	F	63	0	0	0	0	0	1	1	0	1	0	23	32
338	F	32	0	0	0	0	0	1	1	2	1	0	22	40.5
339	F	41	1	0	0	0	0	1	1	1		0	12	35
340	F	35	1	0	0	0	0	1	1	2	1	0	18	42
341	F	69	1	0	1	0	1	1	1	0		0	48	32
342	F	74	0	0	0	1	0	1	1	0		0	23	30.3
343	M	69	1	0	1	0	0	1	0	0	2	1	8	33
344	M	69	1	0	0	0	0	1	1	0	1	1	65	30
345	M	46	1		0	0	0	1	1	0	1	1	22	31
346	M	51	1	0	1	0	0	1	1	0	2	1	20	32.2
347	M	46	0	1	0	0	0	1	0	0		0	25	30
348	M	55	0	0	0	0	0	1	1	0	1	0	13	30
349	M	51	0	1	0	0	0	1	1	1	1	0	30	36.6
350	M	51	1	0	0	0	0	1	1	3	1	0	24	55.3
351	M	36	0	0	1	0	0	1	1	1	1	0	17	37.9
352	M	46	1	0	1	0	0	1	1	0	1	0	14	30
353	F	44	1	0	1	0	0	1	1	1		1	32	36
354	F	35	0	0	1	0	0	1	0	0	1	0	15	30
355	F	42	1	0	1	0	0	1	1	0	2	0	57	30
356	M	62	0	0	1	0	1	1	1	0	1	1	17	30
357	M	40	0	0	0	0	0	1	0	0	1	0	11	33
358	M	70	1	0	0	0	0	1	1	1	1	0	21	37.4
359	M	50	0	0	1	0	0	1	1	1	2	0	9	35
360	F	78	1	0	0	1	0	1	0	1	1	1	27	35
361	F	68	0	0	0	0	0	1	1	1	1	1	13	35
362	F	44	0	1	0	0	1	1	1	0	1	1	66	30
363	F	37	0	0	0	0	0	1	0	0	1	0	14	30
364	F	44	0	0	0	0	0	1	0	1		0	28	35
365	F	76	1	0	0	0	0	1	0	2	1	0	11	49
366	F	60	1	0	1	0	0	1	0	1	1	0	13	35
367	F	62	1	0	1	0	0	1	0	1		0	6	36
368	F	39	0	0	0	0	0	1	1	0	2	0	27	30
369	F	43	0	0	0	0	0	1	1	0	2	0	12	31.5
370	F	45	0	0	0	0	0	1	1	1	2	0	15	36.9
371	F	49	0	0	1	0	1	1	1	0	2	0	16	30
372	M	61	0	0	0	0	0	1	0	2	2	1	4	45
373	M	33	0	0	0	0	0	1	1	2	2	1	4	40.2
374	M	42	1	0	0	0	0	1	1	1	1	1	22	39
375	M	48	1	0	1	0	0	1	1	0	2	1	7	30
376	M	37	0	0	1	1	0	1	1	3	1	1	8	52.5
377	M	58	0	0	0	0	0	1	0	0	2	0	10	30
378	M	54	1	0	0	0	0	1	0	2	1	0	11	40
379	M	55	0	0	0	0	0	1	1	1		0	11	36.3
380	F	63	1	0	1	0	0	1	0	0	1	1	3	30
381	F	47	0	0	0	0	0	1	0	0	2	0	43	33
382	F	42	0	0	0	0	0	1	0	1	2	0	3	35.6
383	F	47	1	1	0	0	0	1	0	0	1	0	13	30
384	F	83	1	0	0	0	0	1	0	1	1	0	22	36.4
385	F	52	1	0	1	0	0	1	0	0	2	0	14	30
386	F	34	0	0	0	0	0	1	1	0	2	0	28	31
387	F	46	0	0	0	0	0	1	1	0	2	0	45	31
388	F	39	1	0	1	0	0	1	1	0	1	0	16	30
389	M	47	0	0	0	0	0	1	0	1	2	1	20	37.5
390	M	67	1	0	1	0	0	1	0	0	2	1	11	30
391	M	68	1	0	1	0	0	1	0	2		1	12	47.5
392	M	59	1	0	0	0	0	1	1	0	2	1	19	30
393	M	54	1	0	0	0	0	1	1	0		1	20	32.9
394	M	35	0	0	1	0	1	1	1	0	2	1	23	30
395	M	44	0	1	0	0	0	1	0	0	2	0	16	34.5
396	M	53	0	0	0	0	0	1	0	1	2	0	13	37.6
397	M	35	0	0	0	0	0	1	0	2	1	0	13	41.3
398	M	39	1	0	0	0	0	1	0	1		0	12	38.9
399	M	38	0	0	0	0	0	1	1	2	1	0	17	40
400	M	25	1	0	0	0	0	1	1	0		0	8	33.3
401	M	61	0	0	1	0	0	1	1	2	2	0	42	40
402	M	53	1	0	1	0	0	1	1	1		0	13	35
403	M	60	1	0	1	1	1	1	1	3	1	0	11	52.9
404	F	69	1	0	1	0	0	1	0	3		1	15	90
405	F	62	0	0	1	1	0	1	0	0	2	1	12	32.3
406	F	75	1	0	1	1	1	1	0	1		1	3	35
407	F	52	1	0	0	0	0	1	1	0	2	1	5	30
408	F	60	1	0	1	0	0	1	1	0	1	1	8	33.3
409	F	69	1	0	0	0	1	1	1	2	1	1	10	40
410	F	75	1	0	1	0	1	1	1	1	2	1	10	38
411	F	29	0	0	0	0	0	1	0	1	2	0	3	35.6
412	F	44	1	0	0	0	0	1	0	0	2	0	6	30
413	F	35	0	1	1	0	0	1	0	0	2	0	14	30
414	F	41	0	0	1	0	0	1	0	0		0	12	30
415	F	43	0	0	1	0	0	1	0	0		0	14	30.2
416	F	39	0	0	1	0	0	1	0	2	2	0	11	44.1
417	F	76	1	0	1	0	1	1	0	0	1	0	7	31
418	F	73	0	0	1	1	0	1	1	0		0	67	30
419	M	66	1	0	0	0	0	1	0	1	1	1	24	35.2
420	M	67	1	0	0	0	0	1	1	2	2	1	5	40
421	M	68	1	0	0	0	0	1	0	0	1	0	81	30
422	M	60	0	0	1	1	0	1	0	1	2	0	8	36.3
423	M	24	0	0	0	0	0	1	1	0	1	0	21	30
424	M	24	0	0	0	0	0	1	1	0	1	0	13	31
425	M	38	0	0	0	0	0	1	1	2		0	12	43
426	M	65	1	0	1	0	0	1	1	2	1	0	12	40
427	F	52	1	0	1	0	0	1	0	0	1	1	13	30
428	F	58	1	0	1	0	0	1	0	2	2	1	8	40
429	F	72	1	0	1	0	0	1	1	0	1	1	37	32.8
430	F	67	1	0	1	0	1	1	1	0	2	1	24	30
431	F	42	0	0	0	0	0	1	0	0	1	0	10	32.8
432	F	58	0	0	0	0	0	1	0	0	1	0	26	33
433	F	85	0	1	0	0	0	1	0	2	1	0	36	42
434	M	51	1	0	0	0	0	1	0	2	2	1	16	40.5
435	M	52	0	0	1	0	0	1	0	0	2	1	7	32
436	M	41	0	0	1	0	0	1	0	3	2	1	2	57
437	M	36	0	0	0	0	0	1	1	0	2	1	24	32
438	M	74	1	0	0	0	0	1	1	0	1	1	16	30.5
439	M	67	1	0	0	0	1	1	1	0	1	1	27	34.9
440	M	46	0	0	0	0	0	1	0	0	1	0	3	31
441	M	49	0	0	0	0	0	1	0	0	1	0	19	33
442	M	36	0	0	0	0	0	1	0	1	1	0	7	35
443	M	48	1	0	0	0	0	1	0	0	2	0	48	30
444	M	69	1	0	0	0	0	1	0	1	1	0	9	37.9
445	M	62	0	0	1	0	0	1	0	2	2	0	15	40.8
446	M	44	0	0	0	0	0	1	1	0		0	7	30
447	M	37	0	0	0	0	0	1	1	1	1	0	15	35.8
448	M	41	1	0	0	0	0	1	1	2	2	0	26	48.3
449	F	67	0	0	0	0	0	1	0	0	2	1	6	32
450	F	46	1	0	0	0	0	1	1	0	2	1	9	32.3
451	F	51	1	0	1	0	0	1	1	0		1	19	30
452	F	47	0	0	0	0	0	1	0	0		0	11	30.4
453	F	43	0	0	0	0	0	1	0	2	1	0	47	43
454	F	45	0	0	0	1	0	1	0	2	1	0	14	40
455	F	39	0	0	0	0	0	1	1	0	2	0	26	32
456	F	45	1	1	1	0	0	1	1	3	2	0	27	60
457	M	42	1	1	1	0	0	1	0	1	2	1	7	37
458	M	55	0	0	1	0	0	1	1	3	1	1	13	95.8
459	M	61	0	0	1	0	0	1	0	2	1	0	0	40
460	M	41	0	0	0	0	0	1	1	0	1	0	21	30
461	M	29	0	1	0	0	0	1	1	1	2	0	31	35
462	M	70	0	0	0	0	0	1	1	1		0	18	36.5
463	F	36	1	0	0	0	0	1	0	1	2	1	33	35.1
464	F	36	1	0	0	0	0	1	0	2	2	1	22	40
465	F	61	1	0	1	0	0	1	1	0	1	1	19	32
466	F	74	1	0	1	0	0	1	1	3		1	50	61
467	F	78	0	0	0	0	0	1	0	0	1	0	13	30
468	F	47	0	0	1	0	0	1	0	0	2	0	8	30
469	F	65	1	0	1	0	0	1	0	1	2	0	24	35
470	F	33	1	0	1	0	0	1	0	1	1	0	11	37
471	M	40	0	0	0	0	0	1	0	0	2	1	8	30
472	M	57	0	0	0	0	0	1	0	0	2	1	13	34.9
473	M	75	1	0	1	0	0	1	0	1	2	1	16	35
474	M	44	1	0	1	1	0	1	0	1	2	1	20	38.6
475	M	51	0	0	0	0	0	1	1	1	1	1	39	35.5
476	M	35	1	0	0	0	0	1	1	0	2	1	15	30
477	M	57	1	0	1	0	0	1	1	0	1	1	12	34.6
478	M	53	1	0	1	0	0	1	1	3	1	1	7	53.9
479	M	33	0	0	0	0	0	1	0	0	1	0	13	30
480	M	44	0	0	0	0	0	1	0	0	2	0	17	30
481	M	39	0	0	0	0	0	1	0	1	1	0	9	35.3
482	M	25	0	0	0	0	0	1	0	2	1	0	24	40
483	M	28	0	0	0	0	0	1	0	2	2	0	5	40
484	M	21	0	0	0	0	0	1	0	2	2	0	18	49
485	M	49	1	0	0	0	0	1	0	0	2	0	19	30
486	M	54	1	0	0	0	0	1	0	0	1	0	23	31.9
487	M	63	1	1	1	1	0	1	0	0		0	28	31.1
488	M	34	0	1	0	0	0	1	1	0	1	0	54	30
489	M	34	0	0	0	0	0	1	1	0	2	0	77	32
490	M	48	0	0	0	0	0	1	1	3	1	0	18	62
491	M	59	1	0	0	0	0	1	1	0	2	0	22	31
492	M	57	1	0	0	0	0	1	1	1		0	25	38.4
493	M	53	1	0	1	0	0	1	1	1		0	64	35
494	F	69	0	0	0	0	0	1	0	0		1	8	30
495	F	72	0	0	0	0	0	1	1	1	1	1	10	35
496	F	78	1	0	0	0	0	1	1	0	2	1	3	30
497	F	63	1	0	1	0	0	1	1	1	2	1	2	37
498	F	44	0	1	0	0	0	1	0	0	1	0	7	30
499	F	49	1	0	0	0	0	1	0	2		0	16	40
500	F	44	1	0	1	0	0	1	0	0		0	17	30
501	F	69	0	0	0	1	0	1	0	0		0	8	30
502	F	29	0	1	0	0	0	1	1	1	2	0	46	35.4
503	M	44	0	0	0	0	0	1	0	2	2	1	26	40
504	M	80	1	0	1	0	0	1	0	2	1	1	4	40
505	M	72	1	0	1	0	1	1	0	1	1	1	14	38
506	M	45	0	0	0	0	0	1	1	0	2	1	15	30
507	M	58	0	0	1	0	0	1	1	0	2	1	67	30
508	M	59	1	0	1	0	0	1	1	0		1	19	30
509	M	56	1	0	1	0	0	1	1	2	1	1	7	46
510	M	35	0	0	0	0	0	1	0	0	1	0	11	30
511	M	66	0	0	0	0	0	1	0	1	1	0	5	35
512	M	29	0	0	0	0	0	1	0	1		0	29	35.1
513	M	62	0	0	0	0	0	1	0	1		0	16	36
514	M	61	1	0	0	0	0	1	0	0	1	0	15	32
515	M	40	1	0	0	0	0	1	0	1	1	0	13	38.8
516	M	67	0	0	1	0	0	1	0	0	1	0	10	34.4
517	M	54	0	0	1	0	0	1	0	1	1	0	8	35
518	M	42	0	0	0	0	0	1	1	1	2	0	21	35
519	F	50	0	0	1	0	0	1	0	1		1	11	39.6
520	F	45	1	0	1	0	0	1	0	2	2	1	7	45
521	F	50	0	0	0	0	0	1	1	0	2	1	27	32.3
522	F	48	0	1	0	0	0	1	1	0	2	1	3	34
523	F	65	1	0	1	0	0	1	1	0		1	7	30
524	F	49	1	0	0	1	0	1	1	2	2	1	30	47
525	F	34	0	1	0	0	0	1	0	0	2	0	15	30
526	F	31	1	0	0	0	0	1	0	2	1	0	11	42.7
527	F	49	1	0	0	0	0	1	0	3	2	0	17	70.3
528	F	75	1	0	1	0	0	1	0	0	1	0	24	30
529	F	36	0	0	0	0	0	1	1	0		0	12	31.5
530	F	29	0	0	0	0	0	1	1	2	2	0	15	47
531	F	62	1	0	1	0	0	1	1	0	2	0	72	30
532	M	65	1	0	0	0	0	1	0	0	2	1	9	33
533	M	42	1	0	0	0	1	1	0	2	2	1	7	41.5
534	M	55	0	0	0	0	0	1	1	1	1	1	12	38
535	M	37	0	1	0	0	0	1	1	2	2	1	8	40
536	M	66	0	0	0	0	0	1	1	2	1	1	12	46.3
537	M	43	1	0	0	0	0	1	1	0		1	32	30.9
538	M	41	1	0	0	0	0	1	1	0	1	1	25	31
539	M	51	1	0	0	0	0	1	1	0	2	1	15	31
540	M	67	0	0	1	0	0	1	1	0	1	1	6	30
541	M	66	0	0	1	0	0	1	1	0	1	1	24	33.1
542	M	54	1		1	0	0	1	1	0	2	1	12	32
543	M	67	0	0	0	0	1	1	1	0	2	1	7	31.5
544	M	33	0	0	0	0	0	1	0	0		0	12	30
545	M	59	1	0	0	0	0	1	0	0	2	0	15	34
546	M	50	1	0	1	0	0	1	0	0	1	0	18	30
547	M	51	1	0	1	0	0	1	0	2	1	0	7	45.3
548	M	48	0	0	0	0	0	1	1	0		0	12	30
549	M	46	1	0	0	0	0	1	1	0	1	0	73	30
550	F	81	1	0	0	0	0	1	0	1	1	1	16	35
551	F	60	0	0	0	0	0	1	1	0	1	1	23	30
552	F	86	1	1	0	0	0	1	1	0	1	1	13	32
553	F	44	1	0	0	0	0	1	1	1	2	1	50	35
554	F	32	1	1	0	1	0	1	1	2	1	1	20	40
555	F	74	1	0	1	1	0	1	1	1	1	1	18	35.2
556	F	44	0	0	0	0	0	1	0	0	1	0	21	34.7
557	F	57	0	0	0	0	0	1	0	1	1	0	13	35
558	F	40	0	0	0	0	0	1	0	2	1	0	11	44.4
559	F	61	1	0	1	0	0	1	0	0	1	0	13	30
560	F	24	0	0	0	0	0	1	1	0	1	0	25	30
561	F	41	0	1	0	0	0	1	1	0		0	14	30.9
562	F	46	1	0	0	0	0	1	1	1	2	0	27	35
563	M	38	0	0	1	0	0	1	0	1	2	1	13	36
564	M	60	1	0	0	0	0	1	1	0	2	1	5	30.4
565	M	45	1	0	0	0	0	1	1	1	1	1	15	38.9
566	M	43	0	0	1	0	0	1	1	1	2	1	28	35
567	M	54	1	0	1	0	0	1	1	0	1	1	32	33.1
568	M	38	1	1	0	0	1	1	1	1	1	1	15	37.1
569	M	59	1	0	1	1	0	1	1	0	2	1	6	32
570	M	72	1	0	0	0	0	1	0	0	1	0	24	30
571	M	64	1	0	0	0	0	1	0	0	1	0		31
572	M	42	1	0	0	0	0	1	0	2	1	0	8	42.5
573	M	30	0	0	0	0	0	1	1	0	2	0	11	31
574	M	36	0	0	0	0	0	1	1	2	1	0	12	43
575	M	66	1	0	0	0	0	1	1	0	2	0	15	33.9
576	M	52	0	0	1	0	0	1	1	0	1	0	15	31.6
577	F	71	1	0	1	0	0	1	0	1	2	1	12	37.4
578	F	87	1	0	1	1	0	1	0	0	1	1	11	30
579	F	93	1	1	0	0	0	1	1	2	1	1	5	40
580	F	45	0	0	1	0	0	1	1	1	2	1	8	35
581	F	89	0	0	1	0	1	1	1	1	1	1	11	35
582	F	70	0	0	1	0	0	1	0	0	1	0	20	33.3
583	F	24	1	0	1	0	0	1	0	1		0	12	35
584	F	47	1	0	0	1	0	1	1	2		0	24	45.7
585	M	77	1	0	1	0	1	1	0	1	2	1	6	35
586	M	47	0	0	0	0	0	1	1	0	1	1	5	30
587	M	29	0	0	0	0	0	1	1	0	1	1	20	34.7
588	M	44	0	0	0	0	0	1	0	0		0	8	34.5
589	M	45	0	0	0	0	0	1	0	2	1	0	24	44.4
590	M	57	1	0	0	0	0	1	0	0		0	32	34.6
591	M	49	0	0	1	0	0	1	0	1	2	0	6	35
592	M	57	0	0	1	0	0	1	1	1	1	0	24	39
593	F	80	0	0	0	0	0	1	0	1	2	1	20	35
594	F	27	0	0	0	0	0	1	0	2		1	9	48.1
595	F	77	1	0	0	0	0	1	1	0		1	4	34.2
596	F	69	0	0	1	0	0	1	1	0	2	1	11	32
597	F	20	0	0	0	0	0	1	0	0	2	0	13	30
598	F	52	0	0	1	0	0	1	0	0	1	0		30
599	F	45	0	0	1	0	0	1	0	0	1	0	12	30.1
600	F	46	0	0	1	0	0	1	0	0	2	0	27	34
601	F	62	1	0	1	1	0	1	0	1	2	0	13	36.4
602	F	44	0	0	0	1	1	1	0	0	1	0	8	30
603	M	46	1	0	0	0	0	1	0	0		1	11	34.6
604	M	49	1	0	0	0	0	1	0	2	2	1	13	40
605	M	33	0	0	0	0	0	1	0	0	2	0	19	30
606	M	26	0	0	0	0	0	1	0	0	2	0	17	32
607	M	48	1	0	0	0	0	1	0	0	2	0	16	30
608	M	51	1	0	0	0	0	1	0	1	1	0	15	35.4
609	M	63	0	0	1	0	0	1	0	1	2	0		38.8
610	M	47	1	0	1	0	0	1	0	2		0	9	43.5
611	M	35	0	0	0	1	0	1	0	1	2	0	20	35
612	M	85	1	0	0	0	0	1	1	0	1	0	317	30
613	F	48	0	0	0	0	0	1	0	1	1	1	12	35
614	F	42	1	0	1	0	0	1	0	0	1	1	25	30
615	F	57	1	1	1	0	0	1	0	2	1	1	3	41
616	F	56	0	0	0	0	0	1	1	1		1	21	35
617	F	70	1	0	1	0	0	1	1	0	1	1	19	30
618	F	52	0	0	0	0	0	1	0	0	2	0	13	30
619	F	42	0	0	0	0	0	1	0	0	1	0	1	32.3
620	F	45	0	0	0	0	0	1	0	1		0	10	35
621	F	60	1	0	0	0	0	1	0	2	2	0	24	40
622	F	86	1	0	1	0	0	1	0	2	1	0	20	40
623	F	61	1	0	0	1	0	1	0	0	1	0	3	30
624	M	59	1	0	0	0	0	1	0	0	1	1	3	30
625	M	69	1	0	0	0	0	1	0	0	2	1	8	30
626	M	68	1	0	1	0	0	1	0	0	2	1	3	30
627	M	39	0	0	0	0	0	1	1	0	1	1	10	30
628	M	57	0	0	0	0	0	1	1	0	2	1	28	30
629	M	65	0	0	0	0	0	1	1	0	1	1	33	30
630	M	76	1	0	0	0	0	1	1	0	2	1	23	33
631	M	60	0	0	1	0	0	1	1	0	2	1	20	31
632	M	57	1	0	1	0	0	1	0	0	1	0	56	31
633	M	45	1	0	0	0	0	1	1	0	2	0	25	30
634	M	49	1	0	0	0	0	1	1	0	2	0	25	30
635	M	47	1	0	1	0	0	1	1	0	1	0	36	31
636	M	54	1	0	1	0	0	1	1	1	2	0	12	37
637	F	52	0	0	0	0	0	1	0	0	2	1	6	30
638	F	47	0	0	0	0	0	1	0	2	2	1	0	40
639	F	43	1	0	0	0	0	1	0	1	2	1	4	35
640	F	56	0	0	1	0	0	1	0	1	2	1	12	38
641	F	78	1	0	0	0	1	1	0	2	1	1	6	40
642	F	85	1	0	1	1	1	1	0	0	2	1	17	31.1
643	F	59	0	0	0	0	0	1	1	0	1	1	28	30
644	F	90	0	0	0	0	0	1	1	2	1	1	63	40
645	F	45	1	0	0	0	0	1	1	1	1	1	11	35
646	F	69	1	0	1	0	0	1	1	1		1	7	36.5
647	F	24	0	1	0	0	0	1	0	0	1	0	13	30
648	F	51	0	0	0	0	0	1	0	1	2	0		37.1
649	F	73	1	0	0	0	0	1	0	0		0		31
650	F	45	1	1	0	0	0	1	0	1	2	0	17	36
651	F	55	1	0	0	0	0	1	0	2	1	0	11	42.7
652	F	78	0	0	1	0	0	1	0	0		0	12	31.6
653	F	56	0	0	1	0	0	1	0	1	1	0	20	35
654	F	42	0	0	0	0	0	1	1	0	1	0	4	33.7
655	F	57	0	0	0	0	0	1	1	1	2	0	41	35
656	M	61	0	0	1	0	0	1	0	0	2	1	12	30
657	M	62	0	0	0	0	0	1	1	2	2	1	13	41
658	M	65	1	0	0	0	0	1	1	0	1	1	237	30
659	M	70	0	0	1	0	0	1	1	0	1	1	6	30
660	M	60	1	0	1	0	0	1	1	0	2	1	14	30
661	M	37	1	0	1	0	0	1	1	2	1	1	22	40
662	M	53	0	0	0	0	1	1	1	0	2	1	14	31.2
663	M	54	1	0	1	0	1	1	1	0		1	32	31
664	M	39	0	0	0	0	0	1	0	0	1	0	9	30.7
665	M	38	0	0	0	0	0	1	0	0	1	0	14	33
666	M	57	0	0	0	0	0	1	0	0	1	0		33.3
667	M	30	0	0	0	0	0	1	0	1	2	0	7	35
668	M	36	0	0	0	0	0	1	0	2		0	6	40
669	M	45	0	0	0	0	0	1	0	2	1	0	57	42.4
670	M	47	1	0	0	0	0	1	0	0	1	0	15	32
671	M	77	1	0	1	0	0	1	0	1	1	0	28	35
672	M	32	0	0	0	1	0	1	0	0	2	0	12	30
673	M	56	0	0	0	1	0	1	0	0	2	0	8	30
674	M	50	0	0	0	0	0	1	1	0	1	0	28	30
675	M	41	0	0	0	0	0	1	1	0	2	0	16	33
676	M	40	0	0	0	0	0	1	1	2		0	24	40
677	M	55	1	1	0	0	0	1	1	0	2	0	52	32.7
678	M	51	1	0	0	0	0	1	1	2	2	0	22	40
679	M	33	1	0	1	0	0	1	1	0	1	0	37	30
680	M	53	1	0	1	0	0	1	1	0	2	0	30	32
681	M	57	0	0	0	0	1	1	1	0	2	0	13	30
682	M	55	1	0	0	1	0	1	1	1		0	26	37.1
683	F	43	0	0	0	0	0	1	0	3	2	1	110	51.4
684	F	89	1	0	0	0	0	1	0	0	1	1	8	30
685	F	63	0		1	0	0	1	0	2	1	1	8	40
686	F	80	0	0	1	0	0	1	0	3	2	1	16	52
687	F	35	0	0	0	0	0	1	1	1		1	37	35.7
688	F	33	0	0	0	0	0	1	1	3	2	1	23	50.7
689	F	46	1	1	0	0	0	1	1	0	2	1	32	32
690	F	62	0	1	1	0	0	1	1	0		1	6	30
691	F	74	1	0	0	0	1	1	1	1	2	1	6	35
692	F	49	0	0	0	1	1	1	1	3	2	1	10	50
693	F	67	1	0	0	0	0	1	0	1	1	0	13	35
694	F	58	0	0	1	0	0	1	0	0	2	0	18	30.1
695	F	31	0	0	1	0	0	1	0	1	1	0	15	35
696	F	33	0	0	1	0	0	1	0	1	2	0	22	35.1
697	F	53	0	1	0	0	0	1	1	0		0	11	30
698	F	52	1	0	0	0	0	1	1	0	1	0	38	30
699	M	54	0	0	1	0	0	1	0	0	2	1	2	31
700	M	60	0	0	1	0	0	1	0	0	1	1	14	32.3
701	M	76	0	0	0	0	1	1	0	3		1	4	50
702	M	28	0	0	0	0	1	1	0	3	2	1	10	62
703	M	81	1	0	0	0	0	1	1	1		1	41	38
704	M	55	1	0	1	0	0	1	1	0	1	1	17	34.9
705	M	78	1	0	1	0	0	1	1	1	2	1	36	37.4
706	M	50	0	0	0	0	0	1	0	0	2	0	11	30
707	M	32	0	0	0	0	0	1	0	1		0	16	38.5
708	M	60	1	0	0	0	0	1	0	0	2	0	10	31.3
709	M	52	0	0	1	0	0	1	0	0		0	16	31.5
710	M	42	0	0	0	0	0	1	1	0		0	35	30
711	M	39	0	0	0	0	0	1	1	1	2	0	36	37.8
712	M	47	1	0	1	0	0	1	1	0	1	0	17	30
713	M	55	1	0	1	0	1	1	1	1	2	0	16	38.8
714	F	49	0	0	0	0	0	1	0	0	2	1	20	30
715	F	84	0	0	1	0	0	1	0	2		1	16	40
716	F	68	1	0	1	0	0	1	0	1	2	1	26	35.4
717	F	42	0	0	1	0	0	1	1	3	2	1	30	50
718	F	49	1	0	1	0	0	1	1	0	2	1	8	30
719	F	25	0	0	0	0	0	1	0	0	1	0	56	30
720	F	62	0	0	0	0	0	1	0	0	1	0	29	33
721	F	25	0	0	0	0	0	1	0	1	2	0	8	37.1
722	F	42	0	0	0	0	0	1	0	2	2	0	19	46.7
723	F	60	0	0	1	0	0	1	0	0	1	0	10	32
724	F	70	0	0	1	0	0	1	0	2	2	0	20	40
725	F	65	1	0	1	0	0	1	0	0		0	13	30
726	F	33	0	1	0	1	0	1	1	0	1	0	50	30
727	M	62	0	0	0	0	0	1	0	0	1	1	30	30.9
728	M	45	0	0	1	0	0	1	0	2		1	16	40
729	M	45	1	0	0	0	0	1	1	1	1	1	34	36
730	M	70	1	0	1	0	1	1	1	1	2	1	40	35
731	M	44	0	0	0	0	0	1	0	0	1	0	10	30
732	M	34	0	0	0	0	0	1	0	1	2	0	26	36
733	M	40	0	0	0	0	0	1	0	1	2	0	18	39
734	M	39	0	0	0	0	0	1	0	2		0	10	42.5
735	M	30	0	0	1	0	0	1	0	2		0	15	40
736	M	30	0	0	0	0	0	1	1	2	1	0	23	42.4
737	M	43	1	0	0	0	0	1	1	0	1	0	39	30
738	M	52	1	0	0	0	0	1	1	0	1	0	31	33
739	M	38	1	0	1	0	0	1	1	1	1	0	26	36.2
740	F	66	1	0	0	0	0	1	1	0	2	1	11	30
741	F	90	1	1	0	0	0	1	1	0		1	11	31
742	F	36	0	0	0	0	0	1	0	0	1	0	18	30.4
743	F	28	1	1	0	0	0	1	0	2		0	13	42.4
744	F	51	1	1	1	0	0	1	0	1	1	0	22	35
745	F	83	1	0	1	0	0	1	1	0	2	0	18	30
746	M	60	0	0	0	0	0	1	1	1	1	1	19	36.7
747	M	34	1	0	0	0	0	1	1	2		1	10	47
748	M	45	0	0	1	0	1	1	1	0	1	1	26	32.5
749	M	42	0	0	0	0	0	1	0	0	2	0	20	31
750	M	30	0	0	0	0	0	1	0	1	2	0	12	35
751	M	42	1	0	0	0	0	1	0	0	1	0	11	34
752	M	49	0	0	1	0	0	1	0	0	1	0	3	30
753	M	36	0	0	0	0	0	1	1	0	1	0	68	30
754	M	41	1	0	0	0	0	1	1	0	1	0	15	30
755	M	22	1	0	0	0	0	1	1	1	1	0	4	35
756	M	72	1	1	0	0	0	1	1	1	1	0	37	35
757	M	58	1	0	1	0	0	1	1	0	2	0	43	31
758	F	59	1	0	0	1	0	1	0	2	2	1	71	41
759	F	84	1	0	1	0	0	1	1	0	2	1	10	33
760	F	63	1	0	0	1	0	1	1	1		1	14	39
761	F	82	1	0	1	1	0	1	1	2	1	1	17	48.8
762	F	70	1	0	0	1	1	1	1	0	1	1	67	30
763	F	36	0	0	0	0	0	1	0	1		0	15	39
764	F	27	1	0	0	0	0	1	0	0	2	0	12	34.9
765	F	38	1	0	0	0	0	1	0	1	1	0	16	35
766	F	55	0		1	0	0	1	0	1		0		35
767	F	55	1	0	1	0	0	1	0	0	1	0	31	30
768	F	74	1	0	1	0	0	1	0	0	1	0	10	30.3
769	F	49	0	0	0	0	0	1	1	0		0	9	33.9
770	F	60	0	0	0	0	0	1	1	2	2	0	15	41.9
771	F	41	1	0	0	0	0	1	1	0	2	0	42	30
772	M	83	1	1	0	1	0	1	0	2	2	1	7	42
773	M	72	1	0	1	1	0	1	0	0	1	1	12	32
774	M	43	0	0	0	0	0	1	1	2	1	1	3	41
775	M	60	1	0	0	0	0	1	1	0	1	1	18	30
776	M	64	0	0	1	0	0	1	1	2	2	1	18	40
777	M	39	0	0	1	0	0	1	1	3	1	1	27	51.9
778	M	40	0	0	0	0	0	1	0	0	2	0	15	30
779	M	65	0	0	0	0	0	1	0	0	1	0	25	30
780	M	43	0	0	0	0	0	1	0	0		0	14	34.5
781	M	41	0	0	0	0	0	1	0	1	1	0	7	35.7
782	M	47	1	0	0	0	0	1	0	0	2	0	25	30
783	M	49	1	0	0	0	0	1	0	1	2	0	11	35.5
784	M	54	0	0	1	0	0	1	0	2	2	0	28	40
785	M	47	1	0	1	0	0	1	0	0	2	0	13	33.1
786	M	46	0	0	0	0	0	1	1	0	1	0	17	30
787	M	35	1	0	0	0	0	1	1	0	2	0	37	34.8
788	M	51	0	0	1	0	0	1	1	1	1	0	12	35
789	F	75	1	0	0	0	0	1	0	2	2	1	4	40
790	F	53	0	0	1	0	0	1	0	0	2	1	22	30
791	F	54	1	0	1	0	0	1	0	0	2	1	28	31
792	F	64	1	0	1	0	0	1	0	1	1	1	14	36
793	F	52	1	0	1	0	0	1	0	2		1	9	48.8
794	F	81	0	0	0	1	0	1	0	1	1	1	8	39
795	F	65	1	0	1	0	0	1	1	1		1	6	37.5
796	F	85	0	0	0	0	1	1	1	2	1	1	1	40
797	F	43	0	0	0	0	0	1	0	0	1	0	29	30
798	F	21	0	0	0	0	0	1	0	1	2	0	1	35
799	F	57	1	0	1	0	0	1	0	0	1	0	10	31.5
800	F	44	0	0	0	1	0	1	0	1	2	0	4	35
801	F	24	0	0	0	0	0	1	1	1		0	9	35.5
802	F	65	1	0	1	0	0	1	1	1	1	0	11	37.2
803	M	82	0		1	0	0	1	0	1	2	1	10	35.1
804	M	73	1	1	0	1	1	1	0	0	1	1	1	30
805	M	42	0	0	0	0	0	1	1	1	1	1	18	35
806	M	44	0	0	0	0	0	1	1	1		1	15	36.6
807	M	51	0	0	1	0	0	1	1	1	2	1	24	36
808	M	60	1	0	1	0	0	1	1	1	1	1	12	35
809	M	48	1	0	1	0	1	1	1	2		1	36	42.5
810	M	34	0	0	0	0	0	1	0	2		0	15	40
811	M	30	1	0	0	0	0	1	0	1	2	0	15	35
812	M	48	1	0	0	0	0	1	0	1	1	0	11	37
813	M	62	1	0	1	0	0	1	0	0	2	0	14	30
814	M	38	1	0	1	0	0	1	0	2	2	0	15	40.7
815	M	43	1	0	1	0	0	1	0	3		0	8	52.1
816	M	56	1	0	0	1	0	1	0	0		0	13	34.9
817	M	72	0	0	0	0	0	1	1	0	2	0	28	33.5
818	M	39	0	0	0	0	0	1	1	2	2	0	13	47
819	M	26	1	0	0	0	0	1	1	0		0	2	32.6
820	M	47	1	0	0	0	0	1	1	0	1	0	22	34
821	F	79	1	0	1	0	0	1	0	0		1	7	30
822	F	65	1	0	1	0	0	1	0	1	1	1	25	39
823	F	56	1	1	1	0	0	1	1	1		1	22	35
824	F	44	0	0	0	0	0	1	0	1	1	0	18	35
825	F	51	1	1	0	0	0	1	0	0	1	0	9	32
826	F	49	1	0	0	0	0	1	0	1	2	0	32	35
827	F	51	1	0	1	0	0	1	0	1	1	0	26	35
828	F	68	1	0	0	0	1	1	1	0	2	0	80	30
829	M	57	0	0	0	0	0	1	0	1	2	1	19	36.1
830	M	79	0	0	1	0	0	1	0	0	1	1	2	30
831	M	56	1	0	1	0	0	1	0	1	1	1	6	38
832	M	46	0	0	0	0	0	1	1	0	2	1	10	31
833	M	55	0	0	0	0	0	1	1	0	1	1	14	34
834	M	57	0	0	1	0	0	1	1	1		1	33	38.4
835	M	42	0	0	0	0	0	1	0	1	1	0	18	36.8
836	M	64	1	0	1	0	0	1	0	1	2	0	23	35
837	M	29	0	0	0	0	0	1	1	2	1	0	15	49.8
838	M	52	0	1	1	0	0	1	1	1		0	9	39
839	M	57	1	0	1	0	0	1	1	0	1	0	38	30.1
840	F	77	0	0	0	0	0	1	0	1	1	1	11	35
841	F	49	1	0	0	0	0	1	0	2	2	1	5	40
842	F	72	0	0	0	0	0	1	1	0	1	1	20	30
843	F	74	1	0	1	0	0	1	1	0	2	1	21	30
844	F	58	1	0	1	0	0	1	1	0	2	1	16	32
845	F	56	1	1	1	0	0	1	1	1	1	1	27	35
846	F	57	1		1	0	0	1	1	2	1	1	6	42
847	F	49	1	0	0	0	1	1	1	2	1	1	27	44.9
848	F	68	1	0	1	1	0	1	1	0		1	14	31.2
849	F	25	0	0	0	0	0	1	0	1	1	0	7	36
850	F	36	1	0	0	0	0	1	0	1	1	0	9	35
851	F	39	0	0	1	0	0	1	0	2	2	0	3	41
852	F	72	1	0	1	0	0	1	0	0	2	0	12	30
853	F	57	1	0	1	0	0	1	0	0	1	0	14	30.6
854	F	71	1	0	0	0	0	1	1	1	1	0	57	38
855	M	38	1	0	0	0	0	1	0	3	2	1	9	51.9
856	M	77	1	0	1	0	0	1	0	0	2	1	14	30
857	M	37	1	0	1	0	0	1	0	0	1	1	6	32
858	M	55	0	0	0	0	0	1	1	0		1	14	30.4
859	M	41	0	0	0	0	0	1	1	0	1	1	28	31.8
860	M	66	1	0	0	0	0	1	1	0	2	1	48	30
861	M	59	1	0	1	0	0	1	1	0		1	14	33.3
862	M	50	1	0	1	0	0	1	1	1	2	1	38	35
863	M	26	0	0	0	1	0	1	1	1	2	1	11	39.2
864	M	58	0	0	0	0	0	1	0	0		0	16	30
865	M	34	0	0	0	0	0	1	0	2	2	0	17	40
866	M	28	0	0	1	0	0	1	0	1		0	11	35.8
867	M	50	1	0	1	0	0	1	0	0		0	12	30
868	M	46	0	0	0	0	0	1	1	0	2	0	14	30
869	M	59	0	0	0	0	0	1	1	0		0	15	30
870	M	51	1	0	0	0	0	1	1	3	1	0	41	50
871	M	49	0	0	1	0	0	1	1	0	1	0	43	31
872	F	52	0	0	0	0	0	1	1	3	2	1	15	99
873	F	60	1	0	0	0	0	1	1	2	1	1	21	45
874	F	51	0	1	1	0	0	1	1	2	2	1	13	43
875	F	70	1	0	1	0	0	1	1	2	2	1	16	40.4
876	F	35	0	0	0	0	0	1	0	1		0	14	39.2
877	F	54	1	1	1	0	0	1	0	0	2	0	14	30
878	F	26	0	0	0	0	0	1	1	1		0	21	35
879	F	62	0	0	0	0	0	1	1	1		0	48	38
880	F	60	1	0	0	0	0	1	1	3	1	0	64	51.4
881	M	77	1	0	0	1	1	1	0	0	2	1	9	30
882	M	74	1		1	1	1	1	0	0		1	28	31.1
883	M	53	0	0	0	0	0	1	1	0	2	1	14	30
884	M	52	1	0	0	0	0	1	1	1		1	19	39.8
885	M	70	1	0	1	0	0	1	1	2	2	1	16	40
886	M	58	0	0	0	0	0	1	0	2	2	0	21	40
887	M	50	0	0	0	0	0	1	0	2	1	0	41	43.2
888	M	52	1	0	0	0	0	1	0	0	1	0	28	30
889	M	61	1	0	0	0	0	1	0	1	1	0	10	36
890	M	50	1	0	0	0	0	1	0	1	1	0	16	37.9
891	M	42	0	0	1	0	0	1	0	2	1	0	18	45
892	M	41	1	0	1	0	0	1	0	0	1	0	24	32
893	M	32	0	0	0	0	0	1	1	0	1	0	21	34
894	M	37	0	0	0	0	0	1	1	1	2	0	31	37
895	M	34	0	0	0	0	0	1	1	2	2	0	9	40
896	M	58	1		0	0	0	1	1	0	1	0	47	33.2
897	M	57	1	0	0	0	0	1	1	1	1	0	10	37.5
898	M	71	1	1	1	1	0	1	1	0		0	19	30
899	F	66	1	0	1	0	0	1	0	0	2	1	19	30
900	F	70	1	0	1	0	0	1	0	0	1	1	9	33.3
901	F	70	1	0	1	0	0	1	0	3	2	1	15	90
902	F	77	1	0	1	1	1	1	0	0	1	1	9	32.1
903	F	46	0	0	0	0	0	1	1	0	2	1	63	30
904	F	73	1	0	0	0	0	1	1	0	2	1	8	30
905	F	60	1	0	0	0	0	1	1	1	2	1	14	35
906	F	67	1	0	1	0	0	1	1	0		1	16	30
907	F	74	1	0	1	0	0	1	1	1		1	13	35.1
908	F	55	1	0	1	0	0	1	1	2	2	1	10	40
909	F	50	0	0	0	0	0	1	0	2	2	0	22	40
910	F	58	1	0	0	0	0	1	0	3	1	0	24	74
911	F	61	1	0	1	0	0	1	0	0	2	0	22	33.1
912	F	66	1	0	1	0	0	1	1	1	1	0	8	37.3
913	F	43	1	1	1	0	0	1	1	2	1	0	16	46.1
914	F	33	1	0	0	0	1	1	1	0	2	0	26	33.3
915	M	40	0	0	0	0	0	1	1	1	2	1	15	39.9
916	M	69	0	0	0	0	0	1	1	2	1	1	3	40
917	M	46	0	0	0	0	0	1	1	3		1	10	61
918	M	50	0	0	1	0	0	1	1	2	2	1	19	40
919	M	77	1	0	1	0	0	1	1	0		1	5	32
920	M	80	1	0	1	0	0	1	1	0		1	19	34.6
921	M	63	0	0	0	0	1	1	1	0	2	1	4	30
922	M	41	0	0	0	0	0	1	0	0		0	9	30
923	M	45	0	0	0	0	0	1	0	2	1	0	13	40
924	M	38	0	0	0	0	0	1	0	2	1	0	16	41.5
925	M	64	0	0	1	0	0	1	0	0	2	0	15	30
926	M	28	0	0	1	0	0	1	0	2		0	9	40
927	M	68	0	0	1	0	0	1	0	2	2	0	22	40
928	M	56	0	0	1	0	0	1	1	1	1	0	12	35
929	F	56	1	0	0	1	0	1	0	0	1	1	18	30
930	F	79	1	1	1	1	0	1	0	0	1	1	19	32.9
931	F	27	0	0	0	0	0	1	1	0	2	1	25	30.8
932	F	58	0	0	1	0	0	1	1	1	2	1	43	35
933	F	37	1	0	1	0	0	1	1	1	2	1	8	35
934	F	54	1	0	1	0	0	1	1	1	1	1	6	39
935	F	79	1	1	0	0	1	1	1	0	1	1	7	30
936	F	44	0	0	0	0	0	1	0	0	1	0	12	30
937	F	36	0	0	0	0	0	1	0	1	1	0	6	35
938	F	22	0	0	0	0	0	1	0	1	1	0	21	38
939	F	41	0	0	0	0	0	1	0	2	2	0		45
940	F	63	0	0	1	0	0	1	0	1		0	21	35
941	F	82	1	0	1	0	0	1	0	0	2	0	5	30
942	F	30	0	0	0	0	0	1	1	1	1	0	14	36.1
943	F	40	0	0	0	0	0	1	1	2		0	11	40
944	F	63	1	1	0	0	0	1	1	0	1	0	24	32.6
945	F	50	1	1	1	1	0	1	1	2	2	0	21	40
946	M	64	0	0	0	0	0	1	0	0	2	1	20	33
947	M	41	0	0	0	0	0	1	1	1	2	1	7	38.8
948	M	59	0	0	0	0	0	1	1	2	2	1	24	40
949	M	74	1	0	0	0	0	1	1	0	1	1	9	30
950	M	36	1	0	0	0	0	1	1	2	1	1	113	40
951	M	55	1	0	1	0	0	1	1	1	1	1	17	37.8
952	M	68	1	0	1	0	0	1	1	2	1	1	5	42
953	M	30	0	0	0	0	0	1	0	2	1	0	10	42
954	M	63	1	0	0	0	0	1	0	0	2	0	6	30
955	M	58	1	0	0	0	0	1	0	1	1	0	17	35.1
956	M	40	0	0	1	0	0	1	0	2	2	0	25	42.9
957	M	50	1	1	0	0	0	1	1	1	2	0	41	36
958	M	47	1	0	0	0	0	1	1	1	2	0	35	39
959	M	64	1	0	1	0	0	1	1	1		0	10	39.6
960	M	64	1	0	1	0	1	1	1	2	2	0	15	40
961	M	62	1	0	1	1	0	1	1	0		0	17	33.3
962	F	48	1	0	0	0	0	1	0	2	1	1	20	41.7
963	F	63	1	0	1	0	0	1	0	0	2	1	9	30
964	F	67	1	0	1	0	0	1	0	0	1	1	9	31
965	F	68	1	1	1	0	0	1	0	1	1	1	12	35.1
966	F	76	1	0	1	0	0	1	0	1		1	27	36
967	F	57	0	0	0	0	0	1	1	0		1	8	30
968	F	67	0	0	0	0	0	1	1	1		1	9	35.5
969	F	58	1	0	1	0	0	1	1	0		1	2	30
970	F	56	1	0	1	0	0	1	1	0	1	1	17	33.9
971	F	77	1	0	1	0	0	1	1	0		1	21	34
972	F	68	1	0	1	0	0	1	1	2	2	1	6	41.4
973	F	63	0	0	0	0	0	1	0	1	2	0	14	35.5
974	F	56	0	0	0	0	0	1	0	2		0	16	40
975	F	61	0	0	0	0	0	1	0	2	2	0	8	40
976	F	58	0	0	0	0	0	1	0	2	2	0	11	40
977	F	56	1	0	1	0	0	1	0	0	2	0	38	31
978	F	45	0	0	0	1	0	1	0	3	1	0	32	50
979	F	45	0	0	0	0	0	1	1	0		0	21	32.4
980	F	50	0	0	0	0	0	1	1	1	1	0	17	35.5
981	F	44	0	1	0	0	0	1	1	1	2	0	27	36.9
982	F	68	1		0	0	0	1	1	0		0	18	30
983	M	86	1	0	0	0	0	1	0	0	1	1	3	30
984	M	64	0	0	1	0	0	1	0	0	1	1	9	30
985	M	68	1	0	1	0	0	1	0	1	2	1	11	35.5
986	M	47	0	0	0	0	0	1	1	0	2	1	14	31.7
987	M	47	0	0	0	0	0	1	1	0		1	6	32.4
988	M	45	0	0	1	0	0	1	1	0	2	1	44	34
989	M	73	1	0	1	0	0	1	1	1	1	1	8	39.6
990	M	71	1	0	1	0	0	1	1	2	1	1	20	40
991	M	32	0	0	0	0	0	1	0	0		0	10	30.9
992	M	45	0	0	0	0	0	1	0	1	1	0	17	35
993	M	48	1	0	0	0	0	1	0	0	1	0	9	32
994	M	39	1	0	0	0	0	1	0	2	1	0	16	40
995	M	71	0	0	1	0	0	1	0	1	2	0	14	35
996	M	55	0	0	1	0	0	1	0	1		0	16	36.4
997	M	63	1	0	1	0	0	1	0	0		0	12	30
998	M	44	0	0	0	0	0	1	1	1	2	0	15	35.5
999	M	49	0	0	0	0	0	1	1	2	2	0	14	40
1000	M	52	0	0	0	0	0	1	1	2		0	46	40
1001	M	46	0	0	0	0	0	1	1	2		0	39	48
1002	M	65	1	0	1	0	0	1	1	0	1	0	20	30.5
1003	M	42	1	0	1	0	0	1	1	2	1	0	7	40
1004	F	57	0	0	0	0	0	1	0	2	2	1	17	40
1005	F	68	1	0	0	0	0	1	0	0	2	1	30	30
1006	F	47	0	1	0	0	0	1	1	3	2	1	18	52.5
1007	F	37	0	0	1	0	0	1	1	1	2	1	104	35
1008	F	47	0	0	1	0	0	1	1	1	1	1	12	37.3
1009	F	67	1	0	1	0	0	1	1	1	1	1	1	35
1010	F	57	1	1	0	1	0	1	1	1	1	1	35	39.1
1011	F	88	1	1	1	1	0	1	1	1	2	1	33	36
1012	F	63	0	0	0	0	0	1	0	1	1	0	3	36
1013	F	67	1	0	0	0	0	1	0	0	2	0	18	33
1014	F	46	1	0	1	0	0	1	0	0	2	0	20	30
1015	M	50	0	0	0	0	0	1	1	0	2	1	16	30
1016	M	42	0	0	0	0	0	1	0	1	1	0	13	35.1
1017	M	59	0	0	0	0	0	1	0	2	1	0	16	42
1018	M	26	0	0	0	0	0	1	0	3		0	8	53.5
1019	M	51	1	0	0	0	0	1	0	0	2	0	34	30
1020	M	33	1	0	0	0	0	1	0	0	2	0		32
1021	M	42	0	0	1	0	0	1	0	0	1	0	16	30
1022	M	56	1	0	1	0	0	1	0	0	2	0	16	32
1023	M	53	1	1	1	0	0	1	0	0	1	0	5	33
1024	M	21	0	0	0	0	0	1	1	2	2	0	21	40
1025	M	30	0	0	0	0	0	1	1	2	1	0	11	44.2
1026	M	58	0	0	0	1	0	1	1	2	1	0	69	40
1027	F	72	1	0	1	0	0	1	0	0	2	1	8	30
1028	F	76	1	0	1	0	0	1	0	0	1	1	5	33.3
1029	F	76	1	0	0	0	0	1	1	2	2	1	25	40
1030	F	59	1	0	1	0	0	1	1	0	2	1	14	30
1031	F	70	1	1	1	0	0	1	1	0	2	1	32	30
1032	F	88	0	0	0	0	1	1	1	0	1	1	42	30
1033	F	61	1	0	1	0	1	1	1	2	2	1	15	40
1034	F	32	0	0	0	0	0	1	0	1		0	21	35
1035	F	49	0	0	1	0	0	1	0	0		0	9	30
1036	F	31	0	0	1	0	0	1	0	1	2	0	10	38
1037	F	43	1	0	1	0	0	1	0	0		0	29	30
1038	F	68	1	0	1	0	0	1	0	2	1	0		42
1039	F	40	0	1	0	0	0	1	1	0	2	0	36	34.3
1040	F	45	1	0	0	0	0	1	1	2	1	0	11	42.1
1041	F	39	0	0	1	0	0	1	1	1	1	0	47	37
1042	M	21	0	0	0	0	0	1	0	0	1	1	4	30
1043	M	34	0	0	0	0	0	1	1	1		1	5	38
1044	M	31	0	1	0	0	0	1	1	2	1	1	3	41.5
1045	M	30	0	0	0	0	0	1	1	2	1	1	19	43
1046	M	52	0	0	1	0	0	1	1	1	1	1	32	37
1047	M	47	0	0	0	0	0	1	0	0	2	0	11	30.9
1048	M	21	0	0	0	0	0	1	0	1	1	0	18	35.1
1049	M	71	0	0	0	0	0	1	0	2	1	0	14	40
1050	M	68	1	0	0	0	0	1	0	0	1	0	17	30
1051	M	42	1	0	0	0	0	1	0	1	2	0	17	37.4
1052	M	58	1	0	0	0	0	1	0	2	2	0		42
1053	M	56	0	0	1	0	0	1	0	0	2	0	20	30
1054	M	58	1	0	1	0	0	1	0	2	1	0		40
1055	M	46	0	0	0	1	0	1	0	0	1	0	8	30
1056	M	38	0	0	0	0	0	1	1	0	2	0	13	30
1057	M	48	0	0	1	0	0	1	1	2	2	0	14	40
1058	F	83	1	0	1	0	1	1	0	1	1	1	26	35
1059	F	55	1	0	1	0	1	1	0	1	1	1	18	36
1060	F	88	1	0	0	1	0	1	0	0	2	1	20	34.2
1061	F	29	0	0	0	0	0	1	1	1		1	9	35
1062	F	39	0	0	0	0	0	1	1	1	2	1	12	35.1
1063	F	58	1	0	0	0	0	1	1	1	2	1	23	35
1064	F	81	1	0	1	0	0	1	1	0	2	1	37	31.1
1065	F	63	1	1	1	0	0	1	1	2	2	1	17	40
1066	F	85	1	0	0	1	0	1	1	0	2	1	15	30
1067	F	32	0	0	0	0	0	1	0	0	2	0	16	30
1068	F	47	0	0	0	0	0	1	0	0		0	6	30
1069	F	23	0	0	0	0	0	1	0	1	1	0	8	35
1070	F	25	0	0	0	0	0	1	0	1		0	15	35
1071	F	54	0	0	0	0	0	1	0	2	1	0	13	41.5
1072	F	38	1	0	0	0	0	1	0	0		0	8	32.1
1073	F	83	1	0	0	0	0	1	0	2	2	0	14	40
1074	F	42	1	0	1	0	0	1	0	0		0	30	30
1075	F	69	1	1	1	0	0	1	0	0	1	0	4	31.9
1076	F	54	1	0	1	0	0	1	0	2	1	0	21	40
1077	F	90	1	0	1	0	0	1	1	0	1	0	20	30
1078	F	37	1	0	1	0	0	1	1	3	1	0	50	50.7
1079	M	89	0	0	0	0	0	1	0	0	2	1	10	30
1080	M	35	0	0	0	0	0	1	0	1	2	1	5	37
1081	M	68	1	0	1	0	0	1	0	2	1	1	15	43.3
1082	M	70	0	0	0	0	0	1	1	1	2	1	17	36.4
1083	M	64	1	0	0	0	0	1	1	1	2	1	7	38.2
1084	M	60	1	0	1	0	0	1	1	0	1	1	25	30.1
1085	M	28	1	0	1	0	0	1	1	1	2	1	13	35
1086	M	56	1	0	1	0	0	1	1	2	2	1	59	40.2
1087	M	64	1	0	1	0	1	1	1	0	2	1	5	30
1088	M	41	0	0	0	0	0	1	0	1	1	0	10	35.9
1089	M	41	0	0	0	0	0	1	0	1	1	0	16	37.1
1090	M	54	0	0	0	0	0	1	0	1	2	0		38
1091	M	36	0	0	0	0	0	1	0	2	1	0	12	40
1092	M	54	1	0	0	0	0	1	0	0	2	0	39	30
1093	M	67	1	0	1	0	0	1	0	0	1	0	17	30
1094	M	57	1	0	1	0	0	1	0	0	2	0	12	32.3
1095	M	58	0	0	0	0	0	1	1	0	2	0	39	31
1096	M	48	0	0	0	0	0	1	1	2	1	0	10	40
1097	M	33	1	0	0	0	0	1	1	0	1	0	23	30
1098	M	48	0	1	1	0	0	1	1	2	2	0	17	42.1
1099	M	71	1	0	1	0	0	1	1	0	1	0	41	32
1100	F	70	1	0	1	0	0	1	0	1	2	1	19	35
1101	F	73	0	0	0	0	0	1	1	0	1	1	10	30
1102	F	54	0	0	1	0	0	1	1	0	1	1	39	30.4
1103	F	77	0	0	1	0	0	1	1	1	1	1	31	35
1104	F	71	1	0	1	0	0	1	1	0	2	1	9	33.3
1105	F	59	1	0	1	0	0	1	1	1	1	1	79	35
1106	F	75	1	0	1	0	0	1	1	2	2	1	43	40
1107	F	85	1	0	1	0	1	1	1	0	2	1	17	31.1
1108	F	82	1	0	0	1	0	1	1	0	2	1	26	30
1109	F	56	1	1	0	1	0	1	1	1	1	1	26	35
1110	F	61	0	0	0	0	0	1	0	1	1	0	3	35
1111	F	61	0	0	0	0	0	1	0	1	1	0	29	36.2
1112	F	64	0	0	0	0	0	1	0	2	1	0	16	40
1113	F	53	1	0	0	0	0	1	0	3	2	0	9	57
1114	F	46	0	0	1	0	0	1	0	1	1	0	10	35
1115	F	72	1	0	1	0	0	1	0	0	2	0	22	31
1116	F	62	1	0	1	0	0	1	0	1	1	0	10	37.2
1117	F	69	0	0	1	1	0	1	0	0	2	0	157	30.5
1118	F	47	0	0	0	0	0	1	1	0	2	0	22	34.6
1119	F	33	1	1	0	0	0	1	1	0	2	0	16	32
1120	F	72	1	0	0	0	0	1	1	0		0	18	32.4
1121	F	49	1	0	0	0	0	1	1	1		0	16	35.6
1122	F	73	0	0	1	0	0	1	1	1	2	0	14	35
1123	M	44	0	0	0	0	0	1	0	1	2	1	4	35
1124	M	52	0	0	0	0	0	1	0	1	1	1	43	35
1125	M	59	0	0	0	0	0	1	0	1	1	1	12	39
1126	M	80	0	0	0	0	0	1	1	1		1	22	35.5
1127	M	29	1	0	0	0	0	1	1	3	2	1	8	54.2
1128	M	40	0	0	1	0	0	1	1	0	1	1	30	30
1129	M	69	1	1	1	0	0	1	1	0	1	1	9	30
1130	M	74	1	0	1	0	0	1	1	0	1	1	20	30
1131	M	48	1	0	1	0	0	1	1	1	1	1	29	39.2
1132	M	33	1	0	1	0	0	1	1	2	2	1	10	40
1133	M	57	1	0	0	0	0	1	0	0	1	0	16	34
1134	M	53	1	0	0	0	0	1	0	1	1	0	25	35
1135	M	55	1	0	0	0	0	1	0	2	2	0	13	46
1136	M	86	1	0	1	0	0	1	0	0	2	0	22	30
1137	M	54	0	0	1	1	0	1	0	0	2	0	19	31
1138	M	34	0	1	0	0	0	1	1	0	2	0	17	30
1139	M	53	1	0	0	0	0	1	1	0		0	11	31.9
1140	M	56	1	0	0	0	0	1	1	0	1	0	17	34
1141	M	31	0	0	1	0	0	1	1	0	1	0	12	32
1142	M	54	1	0	1	0	0	1	1	1	1	0	32	35
1143	M	50	1	0	1	0	0	1	1	3	2	0	2	56
1144	M	47	1	0	1	0	1	1	1	0	2	0	18	30
1145	F	74	0	0	0	0	0	1	0	0	1	1	12	30
1146	F	77	1	0	0	0	0	1	0	0	2	1	25	30.2
1147	F	67	1	0	1	0	0	1	0	0		1	30	32
1148	F	55	1	0	1	0	0	1	0	0	2	1	6	33
1149	F	34	0		0	1	0	1	0	0	2	1	1	30
1150	F	78	0	0	1	1	0	1	0	0	2	1	8	33
1151	F	82	1	0	0	0	0	1	1	0	1	1	58	30
1152	F	51	1	0	1	0	0	1	1	3	2	1	7	54.2
1153	F	81	1	0	0	1	0	1	1	1		1	10	35.9
1154	F	32	0		0	0	0	1	0	0	2	0	5	31.1
1155	F	55	0	0	0	0	0	1	0	1		0	6	36
1156	F	80	0	0	0	0	0	1	0	2		0	22	40
1157	F	31	0	0	0	0	0	1	0	3	1	0	8	59.6
1158	F	71	1	0	0	0	0	1	0	1		0	23	36
1159	F	51	1	0	1	0	0	1	0	0	2	0	22	30
1160	F	57	1	0	1	0	0	1	0	0	2	0	18	30
1161	F	61	1	0	1	0	0	1	0	0		0	14	30
1162	F	62	1		1	0	0	1	0	0		0	5	31
1163	F	68	1	0	1	0	0	1	0	1	1	0	13	39.5
1164	F	56	0	0	0	1	0	1	0	0	2	0	18	32.2
1165	F	60	1	0	0	1	0	1	0	1		0	9	36
1166	F	66	0	0	1	1	0	1	0	1	1	0	7	36
1167	F	31	0	0	0	0	0	1	1	1	1	0	27	35
1168	F	67	1	1	0	0	0	1	1	0	2	0	7	30
1169	M	64	1	0	1	0	0	1	0	2	2	1	12	42
1170	M	50	0	0	0	0	0	1	1	0	1	1	16	33.9
1171	M	37	0	0	0	0	0	1	1	1	1	1	53	35
1172	M	58	1	0	0	0	0	1	1	0	1	1	29	32
1173	M	55	1	0	0	0	0	1	1	1		1	20	36
1174	M	75	0	0	1	0	0	1	1	0	2	1	6	30
1175	M	31	0	0	1	0	0	1	1	2	2	1	21	40
1176	M	42	0	0	0	0	0	1	0	0	2	0	6	30.4
1177	M	58	0	0	0	0	0	1	0	0	1	0	17	32
1178	M	22	0	0	0	0	0	1	0	0	2	0	10	33.5
1179	M	27	0	0	0	0	0	1	0	1		0	10	35.1
1180	M	37	0	0	0	0	0	1	0	1	1	0	15	36.9
1181	M	35	0	0	0	0	0	1	0	2	1	0	4	47.4
1182	M	35	1	0	0	0	0	1	0	0	1	0	8	31
1183	M	58	1	0	0	0	0	1	0	2		0		46.1
1184	M	39	0	0	1	0	0	1	0	1	1	0	11	37.7
1185	M	68	1	0	1	0	0	1	0	1		0	13	35
1186	M	45	1	0	1	0	0	1	0	1	1	0	6	37
1187	M	44	1	0	1	0	0	1	0	3	1	0	9	60
1188	M	29	0	0	0	0	0	1	1	0		0	23	30
1189	M	33	0	0	0	0	0	1	1	0	1	0	19	30
1190	M	67	1	0	1	0	0	1	1	1	1	0	39	39.2
1191	M	54	0	0	0	1	0	1	1	0	1	0	55	30
1192	F	51	0	0	0	0	0	1	1	1	1	1	17	35.9
1193	F	71	1	0	0	0	0	1	1	1	1	1	13	35
1194	F	79	1	0	0	1	0	1	1	0	2	1	21	34.7
1195	F	41	0	0	0	0	0	1	0	0	1	0	14	30
1196	F	75	0	0	0	0	0	1	0	0	1	0	9	31
1197	F	58	1	0	0	0	0	1	0	0	2	0	9	32
1198	F	60	1	0	0	0	0	1	0	0	1	0	11	32
1199	F	52	1	0	0	0	0	1	0	2	1	0	17	40
1200	F	64	1		1	0	0	1	1	0	1	0	13	34.5
1201	M	63	1	0	1	0	0	1	0	1	1	1	14	37.6
1202	M	51	1	0	1	0	0	1	0	2	2	1	3	40
1203	M	53	0	0	0	0	0	1	1	0	2	1	44	34.6
1204	M	67	0	0	0	0	0	1	1	1	1	1	8	35.9
1205	M	79	1	0	0	0	0	1	1	0	1	1	38	31
1206	M	66	0	0	1	0	0	1	1	2	2	1	10	40
1207	M	65	1	0	1	0	0	1	1	0	1	1	23	32.9
1208	M	75	1	0	1	1	0	1	1	0		1	5	31.2
1209	M	71	1	0	1	1	1	1	1	0	2	1	8	30
1210	M	37	0	0	0	0	0	1	0	0	2	0	11	30
1211	M	50	0	0	0	0	0	1	0	0	2	0	15	30
1212	M	58	0	0	0	0	0	1	0	0	1	0	9	31.7
1213	M	45	0	0	0	0	0	1	0	1		0	17	35
1214	M	54	1	0	0	0	0	1	0	0	1	0	16	34.1
1215	M	54	1	0	0	0	0	1	0	1	2	0	14	36.7
1216	M	46	0	0	1	0	0	1	0	2	1	0	20	40
1217	M	55	1	0	1	0	0	1	0	2	1	0	13	40
1218	M	35	1	0	0	1	0	1	0	2	2	0	25	40.9
1219	M	69	0	0	0	0	0	1	1	0		0	14	30
1220	M	51	0	0	0	0	0	1	1	0	1	0	83	30.1
1221	M	63	1	0	0	0	0	1	1	0	2	0	27	30
1222	F	34	0	0	0	0	0	1	0	2	1	1	9	40
1223	F	73	1	0	0	0	0	1	0	0	1	1	7	30
1224	F	61	1	0	1	0	0	1	0	0	2	1	7	33
1225	F	55	0	0	0	0	0	1	1	2		1	27	40
1226	F	76	1	0	0	0	0	1	1	0	2	1	32	30
1227	F	57	0	0	1	0	0	1	1	0	2	1	47	32
1228	F	36	1	0	1	0	0	1	1	0	1	1	15	30
1229	F	57	1	0	1	0	0	1	1	0	1	1	27	30
1230	F	82	1	0	1	0	0	1	1	0	1	1	23	33.7
1231	F	79	1	0	1	0	0	1	1	1	1	1	6	35
1232	F	60	1	0	1	0	1	1	1	0		1	12	30
1233	F	41	0	0	0	0	0	1	0	0	2	0	15	30
1234	F	61	0	0	0	0	0	1	0	0	1	0	10	30
1235	F	25	0	0	1	0	0	1	0	1		0	11	35
1236	F	83	1	0	1	0	0	1	0	0	1	0	13	30
1237	F	48	1	0	1	0	0	1	0	2	2	0	13	48.8
1238	F	53	0	0	1	0	1	1	0	2		0	15	40
1239	F	55	1	0	1	0	1	1	0	0	2	0	43	32.7
1240	F	35	0	0	0	0	0	1	1	0		0	28	30
1241	M	58	0	0	0	0	0	1	0	2	1	1	8	42.1
1242	M	69	1	0	1	0	0	1	0	0	1	1	14	33
1243	M	64	1	0	1	0	1	1	0	2	1	1	14	45
1244	M	89	1	0	0	1	0	1	0	2	1	1	10	40
1245	M	27	0	0	0	0	0	1	1	0	2	1	24	30
1246	M	58	0	0	0	0	0	1	1	2	1	1	6	40
1247	M	83	1	0	1	0	0	1	1	1	1	1	10	36
1248	M	46	1	0	1	0	0	1	1	2	2	1	29	41.6
1249	M	83	1		1	1	1	1	1	0	1	1	22	30
1250	M	36	0	0	0	0	0	1	0	0	2	0	4	30
1251	M	38	0	1	0	0	0	1	0	0	1	0	19	30
1252	M	33	0	0	0	0	0	1	0	0	1	0	19	32
1253	M	30	0	0	0	0	0	1	0	1	1	0	10	35
1254	M	35	0	0	0	0	0	1	0	1	1	0	20	37.7
1255	M	29	0	0	0	0	0	1	0	2	2	0	11	40
1256	M	37	0	0	0	0	0	1	0	2	1	0	11	42
1257	M	58	1	0	0	0	0	1	0	0	1	0	10	30.3
1258	M	72	0	0	1	0	0	1	0	0	2	0	12	30
1259	M	52	0	0	1	0	0	1	0	1	1	0	13	35
1260	M	51	0	0	1	0	0	1	0	1		0	23	38.9
1261	M	60	1	0	1	0	0	1	0	0	1	0	12	33
1262	M	84	1	0	0	0	1	1	0	0	1	0	2	30
1263	M	51	0	0	0	0	0	1	1	0	2	0	12	30
1264	M	60	0	0	0	0	0	1	1	0	1	0	30	32
1265	M	46	0	0	0	0	0	1	1	2	2	0	37	45
1266	M	34	0	0	0	0	0	1	1	2	1	0	22	48
1267	F	55	0	0	1	0	0	1	0	1	2	1	20	35.9
1268	F	69	1	0	1	0	0	1	0	1		1	15	35
1269	F	75	1	0	1	0	0	1	0	1	2	1	6	38.8
1270	F	37	0	0	0	0	0	1	1	0	1	1	30	33.3
1271	F	44	0	0	0	0	1	1	1	0	2	1	14	31
1272	F	62	1	0	0	0	1	1	1	0	2	1	43	31
1273	F	59	0	1	1	1	0	1	1	0		1	73	32
1274	F	62	0	0	0	0	0	1	0	0	1	0	113	30
1275	F	67	1	0	0	0	0	1	0	0		0	19	30
1276	F	32	0	1	1	0	0	1	0	2	2	0	14	40
1277	F	83	1	0	1	0	0	1	0	0	1	0	43	31
1278	F	49	1	0	1	0	0	1	0	1		0	19	35
1279	F	45	1	0	0	0	0	1	1	0	1	0	15	31
1280	F	54	1	0	0	0	0	1	1	0	2	0	9	32
1281	F	65	1	0	0	0	0	1	1	0	1	0	15	32
1282	F	64	1	0	0	0	0	1	1	1	2	0	10	35
1283	M	50	1	0	0	0	0	1	0	0	2	1	11	30
1284	M	50	0	0	0	0	0	1	1	0	2	1	16	30
1285	M	68	1	0	0	0	0	1	1	0	2	1	7	30
1286	M	43	0	0	1	0	0	1	1	0	1	1	18	34.3
1287	M	66	1	0	1	0	0	1	1	0	2	1	15	31.8
1288	M	34	0	0	0	0	0	1	0	0	2	0	12	30
1289	M	30	0	0	0	0	0	1	0	0	2	0	4	32
1290	M	36	0	0	0	0	0	1	0	0	2	0	10	32
1291	M	57	1	0	0	0	0	1	0	0		0	22	30
1292	M	50	1	0	0	0	0	1	0	0	2	0	15	34.3
1293	M	86	1		1	0	0	1	0	0		0	30	30
1294	M	51	0	0	0	0	0	1	1	0	1	0	20	33.8
1295	M	51	0	0	0	0	0	1	1	1	1	0	22	35
1296	M	58	0	0	0	0	0	1	1	2		0	46	40.7
1297	M	43	1	0	1	0	0	1	1	1	1	0	12	35
1298	M	61	1	0	1	0	1	1	1	0	1	0	25	30.1
1299	F	75	0	0	0	0	0	1	1	1	1	1	13	35.5
1300	F	61	0	0	1	0	0	1	1	2	1	1	32	40
1301	F	77	1	0	0	0	1	1	1	0	2	1	31	33
1302	F	30	0	0	0	0	0	1	0	1	1	0	9	35
1303	F	68	1	0	0	0	0	1	0	1		0	7	35
1304	F	33	1	0	1	0	0	1	0	1	2	0	13	38
1305	F	33	0	0	0	0	0	1	1	2		0	15	42.2
1306	F	50	0	0	1	0	0	1	1	1	2	0	27	35
1307	F	46	1	0	1	0	0	1	1	0	2	0	17	32
1308	M	55	0	0	1	0	0	1	0	0	1	1	60	30
1309	M	63	0	0	1	0	0	1	0	1	1	1	14	36
1310	M	84	0	0	0	0	0	1	1	0	2	1	24	30
1311	M	51	0	0	0	0	0	1	1	2		1	19	40
1312	M	67	1	0	0	0	0	1	1	0	1	1	43	32.5
1313	M	41	0	0	1	0	0	1	1	0		1	12	32
1314	M	29	0	1	0	0	0	1	0	0	1	0	13	30
1315	M	39	0	0	0	0	0	1	0	2	1	0	16	44
1316	M	43	1	0	0	0	0	1	0	0		0	13	32.6
1317	M	21	0	0	1	0	0	1	0	2	2	0	4	48
1318	M	43	1	1	1	0	0	1	0	0	2	0	7	30
1319	M	49	0	0	0	0	0	1	1	0	2	0	18	30
1320	M	45	1	0	0	0	0	1	1	0	2	0	17	30
1321	M	69	1	0	1	1	0	1	1	1	1	0	26	37
1322	F	65	1	0	0	0	0	1	0	1	2	1	5	35
1323	F	87	0	0	1	0	0	1	0	0	1	1	19	30
1324	F	75	0	1	1	1	0	1	0	1		1	8	35
1325	F	31	1	0	1	0	0	1	1	0	2	1	17	32.8
1326	F	69	1	0	1	0	0	1	1	1	2	1	44	39
1327	F	73	1	0	1	0	0	1	1	2		1	1	40
1328	F	58	0	0	0	0	0	1	0	1	2	0	26	35
1329	F	64	1	0	1	0	0	1	0	3	1	0		50
1330	F	60	1	0	1	0	1	1	0	3	2	0	23	90
1331	F	71	1	0	0	1	0	1	0	1	2	0	104	36.9
1332	F	47	0	0	0	0	0	1	1	0	2	0	17	30
1333	F	40	0	0	0	0	0	1	1	2	1	0	66	42.4
1334	F	72	1	0	0	0	0	1	1	1		0	6	39
1335	F	29	0	0	1	0	0	1	1	1	2	0	21	37.4
1336	F	70	1	0	1	0	0	1	1	0	1	0	21	32.2
1337	F	58	1	0	1	0	0	1	1	1	1	0	19	35
1338	F	49	1	0	0	0	1	1	1	2	1	0	13	40
1339	M	37	0	0	0	0	0	1	0	1	2	1	7	38
1340	M	75	1	0	1	0	0	1	0	0	2	1	17	32
1341	M	44	1	0	1	0	0	1	0	2	2	1	0	47.4
1342	M	53	0	0	0	0	0	1	1	0	2	1	29	30.6
1343	M	56	0	0	0	0	0	1	1	0	2	1	11	34.3
1344	M	49	1	0	0	0	0	1	1	0	1	1	33	33.5
1345	M	54	0	0	1	0	0	1	1	0	2	1	10	30
1346	M	38	0	0	1	0	0	1	1	1	2	1	13	39
1347	M	39	1	0	1	0	0	1	1	0		1	7	30
1348	M	38	0	0	0	0	0	1	0	0	1	0	10	30
1349	M	38	0	0	0	0	0	1	0	0	1	0	12	30
1350	M	40	0	0	0	0	0	1	0	0	2	0	12	33.6
1351	M	58	0	0	0	0	0	1	0	0	1	0	11	33.6
1352	M	40	0	0	0	0	0	1	0	1	1	0	12	35
1353	M	48	0	0	0	0	0	1	0	1	2	0	18	38.6
1354	M	58	0	0	0	0	0	1	0	2	1	0	16	40
1355	M	36	0	0	0	0	0	1	0	2	2	0	15	42
1356	M	54	0	0	0	0	0	1	0	2	1	0	14	43
1357	M	26	1	0	0	0	0	1	0	1		0	24	38.1
1358	M	57	1	0	0	0	0	1	0	1		0	34	39
1359	M	58	1	0	0	0	0	1	0	2		0	30	42
1360	M	54	1	0	1	0	0	1	0	0	1	0	17	30.1
1361	M	57	1	0	1	0	0	1	0	0	1	0		33
1362	M	46	1	0	1	0	0	1	0	1	2	0	17	39.1
1363	M	70	0	0	0	0	0	1	1	0	1	0	19	31
1364	M	59	1	0	0	0	0	1	1	1	1	0	16	36
1365	M	43	0	0	1	0	0	1	1	0	2	0	13	31
1366	M	36	1	0	0	0	1	1	1	0		0	26	31.3
1367	F	79	1	0	0	0	0	1	0	0	2	1	19	30
1368	F	65	1	0	1	0	0	1	0	0		1	7	30
1369	F	50	1	0	1	0	0	1	0	0	1	1	3	33.7
1370	F	62	1	1	1	0	1	1	0	2		1	11	44
1371	F	29	0	0	0	0	0	1	1	0		1	61	31.6
1372	F	82	0	0	0	0	0	1	1	1	1	1	44	35
1373	F	39	0	0	0	0	0	1	1	1	1	1	33	38
1374	F	58	1	0	0	0	0	1	1	3	2	1	18	57.4
1375	F	85	1	1	1	0	0	1	1	0	1	1	12	34.8
1376	F	68	1	0	1	1	0	1	1	0	1	1	25	30
1377	F	24	0	0	0	0	0	1	0	0	2	0	18	30
1378	F	27	0	0	0	0	0	1	0	1	1	0	13	35
1379	F	57	1	0	0	0	0	1	0	0		0	13	31
1380	F	66	1	0	0	0	0	1	0	2	1	0	9	48
1381	F	61	0	0	1	0	0	1	0	0	1	0	16	30
1382	F	62	1	0	1	0	0	1	0	0	1	0	23	34.9
1383	F	84	1	0	1	0	1	1	0	0	1	0	23	32
1384	F	52	0	0	1	0	0	1	1	0	1	0	42	30
1385	M	33	1	0	0	0	0	1	0	2	1	1	8	49.6
1386	M	49	0	0	0	1	0	1	0	1	2	1	23	39.2
1387	M	50	0	0	0	0	0	1	1	0	2	1	10	31
1388	M	46	0	0	0	0	0	1	1	0	2	1	30	33
1389	M	36	0	0	0	0	0	1	1	3		1	1	57
1390	M	71	1	0	1	0	1	1	1	0	2	1	38	30
1391	M	66	1	0	1	0	1	1	1	0	1	1	18	34.9
1392	M	35	0	0	0	0	0	1	0	0	2	0	11	30
1393	M	38	0	1	0	0	0	1	0	0		0	14	30
1394	M	43	0	0	0	0	0	1	0	0	1	0	4	30
1395	M	60	0	0	0	0	0	1	0	0	2	0	37	31
1396	M	30	0	0	0	0	0	1	0	0		0	12	33.6
1397	M	54	0	0	0	0	0	1	0	2	2	0	17	40
1398	M	44	0	0	0	0	0	1	0	2	1	0	18	40.6
1399	M	37	0	0	0	0	0	1	0	2	1	0	12	45.4
1400	M	50	1	0	0	0	0	1	0	2	1	0	16	41
1401	M	57	1	0	1	0	0	1	0	0	1	0	11	30
1402	M	28	1	0	1	0	0	1	0	2		0	7	40
1403	M	48	0	0	0	0	0	1	1	0	1	0	15	33.4
1404	M	52	0	0	0	0	0	1	1	1	2	0	27	36.4
1405	M	34	0	0	0	0	0	1	1	1		0	19	39.8
1406	M	67	1	0	0	0	0	1	1	0	1	0	14	34
1407	M	62	1	0	0	0	0	1	1	2		0	17	45
1408	M	54	1	0	1	1	0	1	1	1		0	69	39.5
1409	F	95	0	0	0	0	0	1	0	0	2	1	2	30
1410	F	43	0	0	0	0	0	1	0	0	2	1	4	30.4
1411	F	70	1	0	1	0	0	1	0	0	1	1	10	30
1412	F	47	1	0	1	0	0	1	0	2	2	1	15	42
1413	F	70	1	0	0	0	1	1	0	0	1	1	10	30
1414	F	41	1		1	0	1	1	0	0	2	1	18	30
1415	F	36	0	0	0	0	0	1	1	0	1	1	10	31
1416	F	80	0	0	0	0	0	1	1	2	2	1	10	40
1417	F	66	1	0	0	0	0	1	1	2	1	1	18	40
1418	F	76	1	1	0	0	0	1	1	3		1	21	60
1419	F	45	0	0	1	0	0	1	1	1		1	15	35
1420	F	52	1	0	1	0	0	1	1	0	2	1	4	33
1421	F	73	1	0	1	0	0	1	1	0	2	1	44	33.5
1422	F	77	1	0	1	0	0	1	1	2		1	16	40
1423	F	75	1	0	1	0	0	1	1	2	1	1	28	42
1424	F	61	1	0	1	0	0	1	1	3	2	1	12	57.7
1425	F	65	1	0	0	1	0	1	1	0	2	1	30	34
1426	F	28	0	0	0	0	0	1	0	0	2	0	14	30
1427	F	54	0	0	0	0	0	1	0	0	2	0	8	30
1428	F	73	0	0	0	0	0	1	0	0	1	0	25	31.5
1429	F	27	0	0	0	0	0	1	0	0	1	0	15	32
1430	F	59	0	0	0	0	0	1	0	0		0	9	34.4
1431	F	55	0	0	0	0	0	1	0	1	1	0	10	35
1432	F	65	0	0	0	0	0	1	0	2	2	0	20	40
1433	F	89	1	0	0	0	0	1	0	0		0	17	30
1434	F	39	0	0	1	0	0	1	0	2	2	0	7	40
1435	F	73	1	0	1	0	0	1	0	0	1	0	41	34.9
1436	F	42	1	0	1	0	0	1	0	1	1	0	27	35
1437	F	82	0	0	0	0	0	1	1	0		0	27	31.5
1438	F	36	0	0	0	0	0	1	1	0	2	0	15	33.6
1439	F	38	0	0	0	0	0	1	1	1	1	0	19	36.5
1440	F	46	1	0	0	0	0	1	1	2		0	29	47.7
1441	F	46	0	1	1	0	0	1	1	2	1	0	30	40
1442	M	66	1	0	1	0	0	1	0	0	2	1	9	30
1443	M	89	1	0	1	0	1	1	0	0	2	1	5	30
1444	M	56	0	0	0	0	0	1	1	0	1	1	16	30
1445	M	64	0	0	0	0	0	1	1	1		1	21	35.5
1446	M	52	0	0	1	0	0	1	1	2	1	1	18	40
1447	M	67	1	0	1	0	0	1	1	0	2	1	4	32
1448	M	45	1	0	0	0	0	1	0	0		0	13	31
1449	M	50	1	1	1	0	0	1	0	0	2	0	17	31.6
1450	M	61	1	1	0	1	0	1	0	0	1	0	5	30
1451	M	48	0	0	0	0	0	1	1	2	2	0	61	42
1452	M	55	1	0	0	0	0	1	1	1	2	0	39	35.5
1453	M	42	1	0	0	0	0	1	1	2	1	0	10	42.3
1454	M	63	1	0	1	0	0	1	1	0	1	0	49	33
1455	F	79	1	1	0	0	0	1	0	1	1	1	8	35.5
1456	F	62	0	0	1	0	0	1	0	0		1	14	33.1
1457	F	50	1	0	0	0	0	1	1	0	1	1	9	31.1
1458	F	57	0	0	1	0	0	1	1	2	1	1	25	46
1459	F	64	0	1	1	0	0	1	1	3		1	37	70.5
1460	F	44	1	0	1	0	0	1	1	0		1	9	33.3
1461	F	74	1		1	0	0	1	1	0	2	1	4	34.2
1462	F	59	1	0	1	0	0	1	1	2	2	1	15	40
1463	F	35	0	0	0	0	1	1	1	0	1	1	4	30
1464	F	62	1	0	1	0	1	1	1	1	2	1	53	35
1465	F	77	1	0	1	0	1	1	1	1		1	17	35
1466	F	73	0	0	1	1	0	1	1	1	2	1	70	36
1467	F	83	0	0	1	1	0	1	1	2	1	1	16	48
1468	F	58	1	0	0	1	1	1	1	0	2	1	17	33.3
1469	F	30	0	0	0	0	0	1	0	2	1	0	11	40
1470	F	39	0	1	1	0	0	1	0	1	2	0	14	35
1471	F	53	1	1	1	0	0	1	0	1		0	12	35
1472	F	61	1	0	1	0	0	1	0	1	1	0	18	35
1473	F	48	0	1	0	0	0	1	1	0	2	0	38	33
1474	F	65	0	0	0	0	0	1	1	1		0	14	35.5
1475	F	49	0	0	0	0	0	1	1	1		0	30	35.5
1476	F	83	0	0	1	0	0	1	1	0	2	0	11	30
1477	F	57	0	0	0	1	0	1	1	1		0	8	35.5
1478	M	49	0	0	0	0	0	1	0	2	2	1	8	42.5
1479	M	52	0	0	0	0	0	1	1	0		1	27	30
1480	M	35	0	0	0	0	0	1	1	0	2	1	29	33.3
1481	M	35	0	0	0	0	0	1	1	2	2	1	23	40
1482	M	31	0	0	0	0	0	1	1	2	2	1	5	41
1483	M	59	1	0	0	0	0	1	1	1	2	1	10	35
1484	M	22	1	0	0	0	0	1	1	3	2	1	22	53.2
1485	M	42	0	0	1	0	0	1	1	2	2	1	20	40
1486	M	58	1	1	1	0	0	1	1	1	1	1	46	35
1487	M	68	1	0	1	0	0	1	1	2	1	1	13	40
1488	M	35	1	0	0	1	0	1	1	0	2	1	25	30.8
1489	M	43	0	0	0	0	0	1	0	0	2	0	14	30
1490	M	41	0	0	0	0	0	1	0	0	1	0	10	31
1491	M	46	0	0	0	0	0	1	0	2	2	0	22	40
1492	M	36	1	0	0	0	0	1	0	2		0	10	42
1493	M	92	0	0	1	0	0	1	0	0	2	0	22	32
1494	M	41	0	0	1	0	0	1	0	1	1	0	15	35
1495	M	70	1	0	1	0	0	1	0	2	2	0	18	40
1496	M	66	0	0	1	0	1	1	0	0	1	0	20	30
1497	M	73	1	0	1	1	0	1	0	1	1	0	8	35.5
1498	M	36	0	0	0	0	0	1	1	0		0	104	30
1499	M	46	0	0	0	0	0	1	1	1	1	0	15	35.8
1500	M	28	0	0	0	0	0	1	1	1		0	17	37
1501	M	40	0	0	0	0	0	1	1	2		0	36	45.5
1502	M	64	1	0	0	0	0	1	1	1	1	0	20	39
1503	M	55	1	1	1	0	0	1	1	1		0	11	35.5
1504	M	51	1	0	0	1	0	1	1	1	1	0	8	37
1505	F	94	0	0	0	0	0	1	0	0		1	10	31.5
1506	F	65	1	0	0	0	0	1	0	0	2	1	6	31
1507	F	50	0	0	0	0	0	1	1	0		1	11	32.4
1508	F	52	0	0	0	0	0	1	1	1	1	1	9	38.2
1509	F	77	1	0	0	0	0	1	1	0	2	1	18	30
1510	F	69	1	0	0	0	0	1	1	0	2	1	17	30.1
1511	F	74	1	0	0	0	0	1	1	1		1	6	35
1512	F	84	1	0	1	0	0	1	1	1	1	1	14	36
1513	F	66	1	0	1	0	0	1	1	1	2	1	7	36
1514	F	82	1	0	1	0	1	1	1	3		1	4	57
1515	F	60	0	0	0	0	0	1	0	0	1	0	9	30
1516	F	37	0	0	0	0	0	1	0	2		0	16	40
1517	F	67	1	0	0	0	0	1	0	0	2	0	18	31
1518	F	35	1	0	0	0	0	1	0	0	1	0	25	34
1519	F	37	0	0	1	0	0	1	0	1		0	10	35
1520	F	50	0	0	0	0	0	1	1	1		0	3	39.8
1521	F	62	1	0	0	0	0	1	1	0	1	0	38	34
1522	F	31	0	0	1	0	0	1	1	0		0	45	30
1523	F	58	1	0	1	0	1	1	1	0	1	0	151	30.1
1524	M	29	1	0	0	0	0	1	0	0		1	12	30
1525	M	58	1	0	0	0	0	1	0	0	2	1	7	30.4
1526	M	52	0	0	1	0	0	1	0	0		1	11	30
1527	M	42	1	0	1	0	0	1	0	2	1	1	6	40
1528	M	38	0	0	0	0	0	1	1	1		1	5	35
1529	M	29	0	0	0	0	0	1	1	1	1	1	13	39.2
1530	M	78	0	0	1	0	0	1	1	2		1	13	40
1531	M	76	1	0	1	0	0	1	1	1	2	1	28	38.2
1532	M	38	0	0	0	0	0	1	0	1		0	13	35
1533	M	24	0	0	0	0	0	1	0	1	2	0	22	37.1
1534	M	28	0	0	0	0	0	1	0	2	2	0		45
1535	M	47	0	0	0	0	0	1	0	2	2	0		45
1536	M	87	1	0	0	0	0	1	0	0		0	7	30
1537	M	60	1	0	0	0	0	1	0	1		0	16	37.6
1538	M	50	1	0	1	0	0	1	0	1	2	0	12	35
1539	M	52	1	0	0	0	1	1	1	0		0	11	30
1540	M	52	1	0	1	0	1	1	1	0	1	0	85	30
1541	F	77	0	0	0	0	0	1	0	1	1	1	11	35
1542	F	56	1	0	0	0	0	1	1	0	2	1	19	30
1543	F	50	1	0	0	0	0	1	1	1	1	1	25	35.8
1544	F	72	0	0	1	0	0	1	1	1	1	1	13	35
1545	F	69	1	0	1	0	0	1	1	0	2	1	10	30
1546	F	42	0	0	1	1	0	1	1	0	2	1	60	30
1547	F	70	0	0	0	0	0	1	0	0	1	0	11	30
1548	F	43	0	0	0	0	0	1	0	1	1	0	14	37.1
1549	F	57	1	0	0	0	0	1	0	0	2	0	13	32
1550	F	35	1	0	0	0	0	1	0	0	2	0		34.9
1551	F	54	0	0	1	0	0	1	0	0	2	0	17	30
1552	F	56	1	0	1	0	0	1	0	1		0	14	35
1553	F	74	1	0	1	0	0	1	0	2		0	18	40.9
1554	F	58	1	0	1	0	0	1	0	2	2	0	26	48.9
1555	F	71	1	0	1	0	0	1	1	1	1	0	26	36.1
1556	M	31	0	0	0	0	0	1	0	1	1	1	7	35
1557	M	69	0	0	0	0	0	1	1	0	1	1	42	34.6
1558	M	71	1	0	0	0	0	1	1	0	1	1	30	30
1559	M	71	1	0	0	0	0	1	1	0	2	1	24	30
1560	M	57	1	0	0	0	1	1	1	0		1	0	30
1561	M	76	1	0	1	1	0	1	1	0	1	1	10	31.8
1562	M	34	0	0	0	0	0	1	0	0	2	0	11	30
1563	M	32	0	0	0	0	0	1	0	1	1	0	11	38
1564	M	35	0	0	0	0	0	1	0	1	1	0	10	39
1565	M	51	0	0	0	0	0	1	0	1	1	0	20	39.7
1566	M	48	0	0	0	0	0	1	0	2		0	19	40
1567	M	68	1	0	0	0	0	1	0	1	1	0	10	38
1568	M	42	0	0	1	0	0	1	0	1	2	0	19	37.9
1569	M	62	1	0	1	0	0	1	0	1	2	0	22	37
1570	M	54	1	0	0	0	0	1	1	0	2	0	32	33.5
1571	F	81	0	0	0	0	0	1	0	2		1	11	45
1572	F	56	1	0	1	0	0	1	0	1	2	1	6	35
1573	F	50	0	0	1	0	0	1	1	2	2	1	26	42
1574	F	66	1	1	0	0	1	1	1	0	2	1	18	34
1575	F	24	0	0	0	0	0	1	0	1		0	15	36
1576	F	28	0	0	0	0	0	1	0	1	1	0	9	38
1577	F	39	0	0	0	0	0	1	0	3	2	0	11	51.1
1578	F	43	1	0	0	0	0	1	1	0	1	0	15	33
1579	M	31	0	0	0	0	0	1	0	1	2	1	13	36
1580	M	41	0	0	1	0	0	1	0	0	2	1	7	30
1581	M	44	0	0	0	0	0	1	1	1	1	1	17	37
1582	M	22	1	1	0	0	0	1	1	0	2	1	4	30
1583	M	51	1	0	0	0	0	1	1	0	2	1	11	30
1584	M	67	1	0	1	0	0	1	1	0		1	28	30
1585	M	76	1	0	1	0	0	1	1	0	1	1	20	30.1
1586	M	61	1	0	1	0	0	1	1	0		1	21	31.1
1587	M	62	0	0	0	1	0	1	1	1		1	11	37.8
1588	M	66	0	0	0	0	0	1	0	1	1	0	22	36.5
1589	M	43	0	0	0	0	0	1	0	1	2	0	18	37
1590	M	53	0	0	0	0	0	1	0	1		0	11	37.1
1591	M	30	1	0	0	0	0	1	0	2	1	0	14	40
1592	M	42	1	0	0	0	0	1	0	2	1	0	16	40.3
1593	M	56	1	0	0	0	0	1	0	2	2	0	11	41.8
1594	M	46	1	0	0	0	0	1	1	0	2	0	23	32
1595	M	50	0	0	1	0	0	1	1	2	2	0	39	49.4
1596	M	47	1	0	1	0	0	1	1	0	1	0	24	30
1597	M	69	1	0	1	0	0	1	1	0		0	20	33
1598	F	60	0	0	1	0	0	1	0	2	1	1	8	40
1599	F	60	1	0	1	0	0	1	0	0	1	1	5	31
1600	F	68	1	0	1	0	0	1	0	0	1	1	3	34.2
1601	F	69	1	0	0	0	0	1	1	2	2	1	32	41.6
1602	F	70	1	0	1	0	1	1	1	0	2	1	10	30
1603	F	26	0	0	0	0	0	1	0	0	1	0	12	30
1604	F	31	0	0	0	0	0	1	0	0	2	0	9	30
1605	F	50	0	0	0	0	0	1	0	0	2	0	1	31.6
1606	F	54	0	0	0	0	0	1	0	1	1	0	11	35
1607	F	51	0	0	0	0	0	1	0	1	2	0	51	37.5
1608	F	35	0	0	0	0	0	1	0	2	1	0	12	40
1609	F	37	0	0	0	0	0	1	0	2	1	0	1	40
1610	F	32	0	0	0	0	0	1	0	3	1	0	13	50.3
1611	F	79	1	0	0	0	0	1	0	1		0	21	35.5
1612	F	31	1	0	0	0	0	1	0	1	2	0	18	39
1613	F	48	0	0	1	0	0	1	0	0	1	0	10	30
1614	F	42	0	0	1	0	0	1	0	0		0	23	33.3
1615	F	40	0	0	1	0	0	1	0	3	2	0	15	60
1616	F	64	1	0	1	0	0	1	0	2	1	0	8	48
1617	F	54	1	0	1	0	0	1	0	3	2	0	15	53.3
1618	F	30	0	1	1	1	0	1	0	2	1	0	19	47.7
1619	F	91	0	1	1	1	1	1	0	0		0	14	30
1620	F	47	0	0	0	0	0	1	1	1	1	0	19	37.5
1621	F	38	0	0	0	0	0	1	1	1	1	0	13	39.2
1622	F	65	1	0	0	0	0	1	1	0	1	0	37	34
1623	F	83	1	0	0	0	0	1	1	2	1	0	60	44.7
1624	F	67	1	0	1	0	0	1	1	0	1	0	115	31.6
1625	F	52	1	0	1	0	0	1	1	1		0	12	35
1626	F	66	1	0	1	0	0	1	1	2	1	0	26	40.1
1627	M	69	1	0	0	0	0	1	0	0	2	1	11	31.2
1628	M	56	1	0	0	0	0	1	0	0	2	1	16	33.2
1629	M	50	0	0	0	0	0	1	1	0	2	1	10	30
1630	M	66	1	0	0	0	0	1	1	1	2	1	18	36
1631	M	49	0	0	1	0	0	1	1	1		1	39	35.5
1632	M	54	1	0	1	0	0	1	1	0	1	1	10	31
1633	M	65	1	0	1	0	0	1	1	2	1	1	24	43.6
1634	M	38	0	0	0	0	0	1	0	0	2	0	14	30
1635	M	39	0	1	0	0	0	1	0	0	2	0	14	30
1636	M	50	0	0	0	0	0	1	0	0		0	13	30
1637	M	51	0	1	0	0	0	1	0	1	1	0	16	38.4
1638	M	39	1	0	0	0	0	1	0	0		0	14	32
1639	M	60	1	0	0	0	0	1	0	1		0	14	36.1
1640	M	38	0	0	0	0	0	1	1	0	1	0	25	30
1641	M	40	1	0	0	0	0	1	1	0	2	0	13	30
1642	M	58	1	0	0	0	0	1	1	0	2	0	6	30
1643	M	39	1	0	0	0	0	1	1	1	1	0	24	35
1644	M	49	1	0	0	0	0	1	1	1		0	25	38
1645	M	66	1	0	1	0	0	1	1	1		0	75	36
1646	F	68	1	0	1	0	0	1	0	0	2	1	21	30
1647	F	59	1	0	1	0	1	1	0	0	1	1	3	30
1648	F	84	1	0	0	1	0	1	0	0	1	1	32	30
1649	F	60	1	0	0	0	0	1	1	2	2	1	7	40
1650	F	78	0	0	1	0	0	1	1	0	2	1	23	30
1651	F	68	0	0	1	0	0	1	1	0		1	15	32
1652	F	55	1	0	1	0	0	1	1	0	1	1	20	30.3
1653	F	64	1	0	1	0	0	1	1	0	1	1	12	32.3
1654	F	72	1	0	1	0	0	1	1	1	2	1	18	36.7
1655	F	44	1	0	1	0	0	1	1	1	2	1	6	39
1656	F	42	0	0	1	0	1	1	1	1	1	1	23	36.5
1657	F	82	1	0	1	0	1	1	1	2	1	1	47	40.4
1658	F	24	0	1	0	0	0	1	0	0	2	0	35	30
1659	F	50	0	0	0	0	0	1	0	0	1	0	12	30
1660	F	77	0	0	0	0	0	1	0	0	2	0	20	33.4
1661	F	42	0	0	0	0	0	1	0	0	1	0	22	34
1662	F	52	0	0	0	0	0	1	0	1		0	7	35
1663	F	29	0	0	0	0	0	1	0	1	2	0	10	35.8
1664	F	55	1	0	0	0	0	1	0	1	2	0	10	39
1665	F	48	0	0	1	0	0	1	0	0	2	0	10	34
1666	F	62	1	0	1	0	0	1	0	1	2	0	20	35
1667	F	64	1	0	1	0	0	1	0	1		0	52	35
1668	F	45	0	0	0	0	1	1	0	1	1	0	6	35
1669	F	66	1	0	1	0	1	1	0	2	1	0	25	41.9
1670	F	30	0		0	1	0	1	0	0		0	11	30
1671	F	37	0	0	0	1	0	1	0	1	1	0	16	37
1672	F	39	0	0	0	0	0	1	1	1		0	59	38.5
1673	F	36	0	0	0	0	0	1	1	2	1	0	12	48.4
1674	F	46	1	0	1	0	0	1	1	1	1	0	20	39
1675	M	62	0	0	0	0	0	1	1	0	1	1	18	30
1676	M	64	0	0	0	0	0	1	1	0	1	1	27	30
1677	M	81	0	0	0	0	0	1	1	0		1	17	30
1678	M	57	0	0	0	0	0	1	1	0	1	1	16	33
1679	M	49	1	0	0	0	0	1	1	1	1	1	3	37.8
1680	M	74	0	0	1	0	0	1	1	0	1	1	11	30.1
1681	M	52	1	0	1	0	0	1	1	0	2	1	21	33.2
1682	M	51	1	0	1	0	1	1	1	0	1	1	32	34.7
1683	M	76	1	0	1	1	0	1	1	0	2	1	7	32
1684	M	34	0	0	0	0	0	1	0	0	1	0	27	32
1685	M	40	0	0	0	0	0	1	0	0	1	0	10	33.9
1686	M	42	0	0	0	0	0	1	0	1	1	0	12	36
1687	M	59	0	0	0	0	0	1	0	1		0	13	38
1688	M	29	0	0	0	0	0	1	0	1	1	0	17	38.9
1689	M	55	1	0	0	0	0	1	0	0	1	0	9	32
1690	M	63	0	0	1	0	0	1	0	1	1	0	5	38
1691	M	48	1	0	1	0	0	1	0	1		0	13	36.6
1692	M	45	1	0	1	0	0	1	0	1	1	0	4	37
1693	M	33	1	0	1	0	0	1	0	2	1	0	11	45.9
1694	M	33	0	0	0	0	0	1	1	0	1	0	9	30
1695	M	71	0	0	0	0	0	1	1	0	1	0	20	30
1696	M	38	0	1	0	0	0	1	1	0	1	0	47	33.4
1697	M	34	0	0	0	0	0	1	1	1	2	0	31	39.2
1698	M	37	0	0	0	0	0	1	1	2	2	0	31	40.1
1699	M	77	1	0	0	0	0	1	1	0	1	0	4	33.4
1700	M	51	1	0	0	0	0	1	1	1	2	0	19	38.6
1701	M	56	1	0	1	0	0	1	1	1	2	0	14	36
1702	F	65	0	0	0	0	0	1	0	0	2	1	18	32
1703	F	74	0	0	0	0	0	1	1	2	1	1	3	47.5
1704	F	56	1	0	0	0	0	1	1	1	2	1	72	35.4
1705	F	59	1	0	0	0	0	1	1	2	2	1	10	40
1706	F	32	1	0	0	0	0	1	1	2	2	1	43	40
1707	F	66	1	0	1	0	0	1	1	0		1	8	30
1708	F	73	1	0	0	0	1	1	1	1	2	1	11	35
1709	F	55	0	0	1	0	1	1	1	0	1	1	25	30
1710	F	57	0	0	0	0	0	1	0	1	1	0	14	35
1711	F	35	0	0	0	0	0	1	0	2	1	0	22	48.8
1712	F	43	1	0	0	0	0	1	0	2	2	0	38	42.9
1713	F	42	1	0	1	0	0	1	0	1	2	0	19	37.2
1714	F	41	1	0	1	0	0	1	0	1	2	0	15	38
1715	F	58	1	0	1	0	0	1	0	1	1	0	19	39
1716	F	36	0	0	0	0	0	1	1	0	2	0	26	30.1
1717	F	68	0	0	0	0	0	1	1	1		0	37	35
1718	F	56	0	0	0	0	0	1	1	1	2	0	30	39.6
1719	F	53	1	0	1	0	0	1	1	0	1	0	17	30
1720	F	57	1	0	1	0	0	1	1	0		0	40	32
1721	F	67	1	0	1	0	0	1	1	0	1	0	59	33.9
1722	F	36	1	0	1	0	0	1	1	1		0	17	36
1723	F	69	1	0	1	0	0	1	1	2	2	0	205	45.3
1724	M	39	0	0	0	0	0	1	0	0	1	1	10	33
1725	M	56	1	0	1	0	0	1	0	1	1	1	15	35
1726	M	68	1	0	1	0	1	1	0	2	1	1	18	45
1727	M	54	0	0	0	0	0	1	1	0	1	1	28	30
1728	M	59	0	0	0	0	0	1	1	0	1	1	11	31
1729	M	52	0	0	0	0	0	1	1	2	2	1	25	42
1730	M	47	0	0	0	0	0	1	1	2		1	31	42.2
1731	M	38	1	0	1	0	0	1	1	0	1	1	19	34
1732	M	51	1	0	1	0	0	1	1	2		1	34	41.5
1733	M	42	0	0	0	0	0	1	0	0		0	11	32
1734	M	41	0	0	0	0	0	1	0	0	2	0	22	34
1735	M	43	0	0	0	0	0	1	0	1	1	0	22	35
1736	M	41	0	0	0	0	0	1	0	1		0	12	38.2
1737	M	71	1	0	0	0	0	1	0	1	2	0	17	35
1738	M	66	0	0	0	0	0	1	1	0		0	24	31.5
1739	M	41	0	0	0	0	0	1	1	1	2	0	13	35
1740	M	43	0	0	0	0	0	1	1	1	2	0	16	35
1741	M	50	0	0	0	0	0	1	1	1	1	0	49	39.3
1742	M	55	1	0	0	0	0	1	1	0	2	0	16	30
1743	M	65	1	0	0	0	0	1	1	1	1	0	15	35
1744	M	51	1	0	0	0	0	1	1	3	1	0	8	56
1745	F	36	1	0	0	0	0	1	0	2		1	12	43
1746	F	56	1	0	1	0	0	1	0	0	1	1	10	30
1747	F	38	1	0	0	0	0	1	1	2	1	1	33	48.9
1748	F	67	1	0	1	0	0	1	1	1	2	1	26	35
1749	F	27	0	0	0	0	0	1	0	0	1	0	8	30
1750	F	50	0	0	0	0	0	1	0	0	1	0	14	33
1751	F	43	0	0	0	0	0	1	0	0	2	0	10	33.3
1752	F	43	0	0	0	0	0	1	0	1	1	0	62	36.7
1753	F	34	1	0	0	0	0	1	0	0	2	0	17	30
1754	F	61	1	0	0	0	0	1	0	0		0	44	30
1755	F	35	1	0	0	0	0	1	0	1	1	0	14	36.6
1756	F	49	0	0	1	0	0	1	0	0		0	20	30
1757	F	46	0	0	1	0	0	1	0	0	1	0	11	31.5
1758	F	77	1	0	1	0	0	1	0	0	1	0	25	30
1759	F	59	1	0	1	0	0	1	0	0		0	9	32
1760	F	91	1	0	1	0	0	1	1	2	2	0	19	40
1761	M	66	0	0	0	0	0	1	0	1	2	1	0	35
1762	M	41	1	0	0	0	0	1	1	0	1	1	27	32
1763	M	64	0	0	1	0	0	1	1	0	2	1	15	31
1764	M	70	1	0	0	0	1	1	1	0	2	1	27	30
1765	M	33	0	0	0	0	0	1	0	0	2	0	65	30
1766	M	43	0	0	0	0	0	1	0	0	1	0	8	34
1767	M	37	0	0	0	0	0	1	0	0	2	0	17	34.1
1768	M	47	0	0	1	0	0	1	0	0	2	0	17	30
1769	M	38	0	0	1	0	0	1	0	0		0	12	31
1770	M	54	0	0	0	0	0	1	1	1	2	0	45	36.5
1771	M	62	1	0	0	0	0	1	1	0	1	0	109	30
1772	M	44	1	0	0	0	0	1	1	2	1	0	22	41.1
1773	M	51	0	0	1	0	0	1	1	0	2	0	30	32.4
1774	M	58	1	0	1	0	0	1	1	2		0	28	40.5
1775	F	64	0	0	0	0	0	1	0	2	2	1	6	40
1776	F	41	1	0	1	0	0	1	0	0	2	1	12	31
1777	F	54	0	1	0	0	0	1	1	3		1	20	56.7
1778	F	75	1	0	0	0	0	1	1	1	1	1	41	36
1779	F	63	0	0	1	0	0	1	1	1	1	1	21	36.2
1780	F	74	1	0	1	0	0	1	1	0	2	1	20	30
1781	F	65	1	0	1	0	1	1	1	1		1	16	35.5
1782	F	42	0	0	0	0	0	1	0	0	2	0	14	30
1783	F	67	0	0	0	0	0	1	0	0	2	0	15	30
1784	F	40	0	0	0	0	0	1	0	0	2	0	10	32
1785	F	32	0	0	0	0	0	1	0	0	2	0		34.4
1786	F	35	0	0	0	0	0	1	0	2	1	0	19	41
1787	F	33	1	0	1	0	0	1	0	0	2	0	13	34.1
1788	F	65	1	0	1	0	0	1	0	1		0	15	37.6
1789	F	44	0		0	0	0	1	1	0		0	21	30
1790	F	62	0	1	0	0	0	1	1	1		0	26	35
1791	F	67	1	0	0	0	0	1	1	0	2	0	9	30.3
1792	F	76	1	0	0	0	0	1	1	0	1	0	31	31.6
1793	F	39	1	1	0	0	0	1	1	1	2	0		35
1794	F	38	1	0	0	0	0	1	1	1	2	0	28	39
1795	F	53	1	0	1	0	0	1	1	0	2	0	12	30
1796	F	66	1	0	1	0	0	1	1	1	1	0	24	39.8
1797	F	63	1	0	1	0	0	1	1	3		0	12	50
1798	M	48	0	1	0	0	0	1	0	0	2	1	16	33.9
1799	M	81	1	0	1	0	0	1	0	1	2	1	9	39
1800	M	54	0	0	0	0	0	1	1	0	1	1	45	34.4
1801	M	51	0	0	0	0	0	1	1	1	2	1	37	35.1
1802	M	63	1	0	0	0	0	1	1	0	1	1	13	30
1803	M	82	1	0	0	0	0	1	1	1		1	18	36
1804	M	60	0	0	1	0	0	1	1	0	1	1	44	31
1805	M	43	0	0	1	0	0	1	1	2	2	1	14	41.2
1806	M	63	0	0	1	0	1	1	1	2		1	10	42
1807	M	90	1	0	0	1	0	1	1	0	2	1	14	31.5
1808	M	31	0	0	0	0	0	1	0	0	1	0	16	30
1809	M	49	0	0	0	0	0	1	0	0	1	0	11	30
1810	M	65	0	0	0	0	0	1	0	0	2	0	6	30
1811	M	77	0	1	0	0	0	1	0	0	2	0	13	30
1812	M	40	0	0	0	0	0	1	0	0	1	0	14	31
1813	M	25	0	0	0	0	0	1	0	0	1	0	22	32.6
1814	M	38	0	0	0	0	0	1	0	0	1	0	6	34.5
1815	M	43	0	0	0	0	0	1	0	1	1	0	21	35
1816	M	63	0	0	0	0	0	1	0	1		0	16	35
1817	M	40	0	0	0	0	0	1	0	1	1	0	15	39
1818	M	63	1	0	0	0	0	1	0	1		0	19	39
1819	M	36	0	0	1	0	0	1	0	1	2	0	16	35
1820	M	59	0	0	1	0	0	1	0	1	2	0	18	36
1821	M	62	1	0	1	0	0	1	0	1	2	0	158	35
1822	M	55	1	0	1	0	0	1	0	2	2	0	15	45
1823	M	55	0	0	0	0	1	1	0	0	1	0	16	30.8
1824	M	43	0	1	0	0	0	1	1	0	2	0	16	30
1825	M	24	0	0	0	0	0	1	1	1	1	0	9	36.5
1826	M	34	0	0	0	0	0	1	1	1	2	0	12	39
1827	M	24	0	0	0	0	0	1	1	2	1	0	13	41.6
1828	M	49	1	0	0	0	0	1	1	0	2	0	44	31.5
1829	F	34	1	0	0	0	0	1	0	1	1	1	7	35
1830	F	61	0	0	0	0	0	1	1	1	2	1	12	39.9
1831	F	31	1	0	0	0	0	1	1	0	1	1	13	30
1832	F	68	1	0	0	0	0	1	1	2	2	1	16	41.1
1833	F	37	0	0	0	0	0	1	0	0		0	11	32
1834	F	76	1	0	0	0	0	1	0	0	2	0	6	30
1835	F	73	1	0	1	0	0	1	0	1	1	0	13	36
1836	F	63	1	0	1	1	0	1	0	0	1	0		31
1837	F	57	0	0	0	0	0	1	1	1		0	28	35.5
1838	F	66	1	0	1	0	0	1	1	0		0	11	34.3
1839	F	54	1	0	1	0	0	1	1	1	1	0	22	35.1
1840	M	59	0	0	0	0	0	1	1	0	2	1	7	30
1841	M	44	0	0	0	0	0	1	1	0	1	1	20	31.6
1842	M	57	1	0	0	0	0	1	1	0		1	102	31
1843	M	60	0	0	1	0	0	1	1	0	1	1	19	31.3
1844	M	68	0	0	1	0	1	1	1	2	1	1	11	40
1845	M	34	0	0	0	0	0	1	0	0	2	0	20	30
1846	M	25	0	0	0	0	0	1	0	1	1	0	15	39
1847	M	55	0	0	0	0	0	1	0	2	2	0	25	40
1848	M	36	0	0	1	0	0	1	0	0	1	0	8	30
1849	M	63	1	0	0	1	0	1	0	1	1	0	20	37.4
1850	M	48	1	0	0	0	0	1	1	0		0	23	30.4
1851	M	47	1	0	1	0	0	1	1	0	1	0	42	30
1852	M	49	1	0	1	0	0	1	1	2	2	0	19	42
1853	F	65	1	0	0	0	0	1	0	0	2	1	18	30
1854	F	79	1	0	0	0	0	1	0	0	2	1	7	30
1855	F	72	1	0	1	0	0	1	0	1	2	1	7	38
1856	F	62	1	0	0	0	0	1	1	0		1	12	30
1857	F	51	0	0	1	0	0	1	1	1	2	1	12	38
1858	F	72	1	0	1	0	0	1	1	2	2	1	18	42
1859	F	71	0	0	1	0	1	1	1	0		1	28	30
1860	F	25	0	0	0	0	0	1	0	0	1	0	14	32
1861	F	44	0	0	0	0	0	1	0	1	2	0	5	35
1862	F	40	0	0	0	0	0	1	0	1	1	0	17	38
1863	F	59	0	0	0	0	0	1	0	1		0	13	39.9
1864	F	34	1	0	0	0	0	1	0	1	2	0	13	37.4
1865	F	47	0	0	1	0	0	1	0	0	2	0	9	32
1866	F	48	1	0	1	0	0	1	0	0	1	0	13	34
1867	F	53	0	0	0	0	0	1	1	0	1	0	26	32
1868	F	78	1	0	0	0	0	1	1	0	1	0	35	31.3
1869	F	53	1	0	0	0	0	1	1	2	2	0	17	40.9
1870	F	62	1	0	1	0	0	1	1	0	1	0	35	31.5
1871	F	49	1	0	1	0	0	1	1	1	1	0	32	36
1872	M	62	0	0	0	0	0	1	0	0	2	1	13	34
1873	M	42	1	0	1	0	0	1	0	2	2	1	18	44.7
1874	M	74	1	0	0	0	0	1	1	2	2	1	24	40
1875	M	55	0		1	0	0	1	1	2	1	1	13	40
1876	M	45	0	0	0	0	0	1	0	0	2	0	20	30
1877	M	71	0	0	0	0	0	1	0	1		0	28	35
1878	M	41	0	1	0	0	0	1	0	1		0	13	35.5
1879	M	56	0	0	0	0	0	1	0	2	1	0	10	40
1880	M	27	0	0	0	0	0	1	0	2	2	0		48.8
1881	M	48	1	0	0	0	0	1	0	1	1	0	59	35
1882	M	53	1	0	0	0	0	1	0	1	1	0	10	35
1883	M	45	1	0	0	0	0	1	0	1		0	16	36
1884	M	48	1	0	0	0	0	1	0	2	2	0	8	40
1885	M	41	1	0	1	0	0	1	0	1	1	0	15	36.5
1886	M	36	0	1	0	0	0	1	1	1	1	0	13	35
1887	M	38	0	0	0	0	0	1	1	1	1	0	23	35.5
1888	M	37	0	0	0	0	0	1	1	1	2	0		38.2
1889	M	36	1	0	0	0	0	1	1	0	1	0	19	30
1890	M	47	1	0	1	0	1	1	1	0	1	0	13	30
1891	F	55	1	0	0	0	0	1	0	0		1	5	33
1892	F	74	1	0	0	0	0	1	1	0	1	1	29	31.3
1893	F	77	1	0	0	0	0	1	1	2	1	1	11	40.2
1894	F	63	0	0	1	0	0	1	1	1	1	1	32	35
1895	F	66	1	0	1	0	0	1	1	2	2	1	28	40
1896	F	41	0	0	0	1	0	1	1	0	2	1	12	30
1897	F	37	0	0	0	0	0	1	0	0	1	0	7	30
1898	F	46	0	0	0	0	0	1	0	0	1	0		30
1899	F	68	0	0	0	0	0	1	0	0	2	0	11	30
1900	F	33	0	0	0	0	0	1	0	0	2	0	8	30
1901	F	61	0	0	0	0	0	1	0	0	2	0	101	31
1902	F	53	0	0	0	0	0	1	0	1		0	17	35.5
1903	F	62	1	0	0	0	0	1	0	1	2	0	6	35.2
1904	F	56	1	0	1	0	0	1	0	0	1	0	36	32
1905	F	59	1	0	1	0	0	1	0	1		0	15	37
1906	F	54	0	0	0	1	0	1	0	1	2	0	7	39.1
1907	F	73	0	0	1	1	0	1	0	0	1	0	11	32
1908	F	77	0	0	0	0	0	1	1	0	1	0	9	32
1909	F	44	0	0	0	0	0	1	1	1	1	0	16	35
1910	F	70	0	0	0	0	0	1	1	1		0	43	35.5
1911	F	64	0	0	0	0	0	1	1	2	1	0	2	40
1912	F	65	0	0	0	0	0	1	1	2	1	0	34	40
1913	F	39	0	0	0	0	0	1	1	2	2	0	48	42.5
1914	F	63	0	0	0	1	0	1	1	0	2	0	23	33.2
1915	M	44	1	0	0	0	0	1	0	1		1	51	36.7
1916	M	49	0	0	0	0	1	1	0	0	2	1	31	30
1917	M	84	1	0	0	1	0	1	0	1	1	1	11	35
1918	M	46	0	0	0	0	0	1	1	0	1	1	5	30
1919	M	54	0	0	0	0	0	1	1	1	2	1	17	35
1920	M	68	1	0	0	0	0	1	1	0	1	1	10	30
1921	M	61	1	0	0	0	0	1	1	0	1	1	23	30.2
1922	M	69	1	0	0	0	0	1	1	0	1	1	43	31.9
1923	M	68	0	0	1	0	0	1	1	0	1	1	32	31
1924	M	82	1	0	1	0	0	1	1	1		1	27	39.1
1925	M	34	1	0	1	0	0	1	1	2	2	1	12	40
1926	M	53	0	0	0	0	0	1	0	0	2	0	15	30.1
1927	M	57	0	0	0	0	0	1	0	1		0	12	35.5
1928	M	35	0	0	0	0	0	1	0	1	2	0	28	37.5
1929	M	55	1	0	0	0	0	1	0	0	2	0	4	30
1930	M	67	1	1	0	0	0	1	0	0	2	0	19	30
1931	M	46	0	0	0	0	0	1	1	0	1	0	10	30
1932	M	36	0	0	0	0	0	1	1	0		0	8	32
1933	M	31	0	0	0	0	0	1	1	0	1	0	12	32.1
1934	M	53	0	0	0	0	0	1	1	0		0	10	32.5
1935	M	31	0	0	0	0	0	1	1	1		0	12	35
1936	M	64	0	0	0	0	0	1	1	1		0	40	35.6
1937	M	46	0	0	0	0	0	1	1	2	1	0	87	44.1
1938	M	67	0	0	0	1	0	1	1	1	1	0	122	36.5
1939	F	47	0	1	0	0	0	1	1	0		1	70	30
1940	F	34	0	0	0	0	0	1	1	0	2	1	14	31.2
1941	F	74	0	0	0	0	0	1	1	0	1	1	47	32.4
1942	F	70	0	0	0	0	0	1	1	0		1	56	33
1943	F	53	0	0	0	0	0	1	1	1	1	1	18	36.2
1944	F	70	1	0	0	0	0	1	1	0	2	1	36	30
1945	F	64	1	0	0	0	0	1	1	0	2	1	14	33.3
1946	F	73	0	0	1	0	0	1	1	0	1	1	5	30
1947	F	36	0	0	0	0	0	1	0	0	2	0	11	30
1948	F	41	0	0	0	0	0	1	0	0	1	0	16	32
1949	F	72	0	0	0	0	0	1	0	1	2	0	10	36.4
1950	F	49	1	0	0	0	0	1	0	0	2	0	11	32.7
1951	F	62	1	0	0	0	0	1	0	1	1	0	16	36.5
1952	F	23	1	0	0	0	0	1	0	2	1	0	17	41
1953	F	40	1	0	0	0	0	1	0	3	2	0	16	58
1954	F	69	0	0	1	0	0	1	0	0	1	0	9	30
1955	F	44	0	0	1	0	0	1	0	0		0	8	33.3
1956	F	74	1	0	1	0	0	1	0	0	2	0	11	32.3
1957	F	63	1	0	1	0	0	1	0	1	2	0	15	35.1
1958	F	49	0	0	0	0	0	1	1	0		0	18	33.6
1959	F	36	0	0	0	0	0	1	1	1	2	0	35	39.2
1960	M	67	1	0	0	0	0	1	0	0	2	1	15	30
1961	M	86	1	0	0	0	0	1	0	0	1	1	52	33
1962	M	62	1	0	0	0	0	1	0	1	1	1	17	36.4
1963	M	56	0	0	0	0	0	1	1	0	2	1	29	34.9
1964	M	35	0	0	0	0	0	1	1	1	2	1	22	36
1965	M	72	0	0	0	0	0	1	1	1	2	1	22	39
1966	M	54	0	0	0	0	0	1	1	3		1	29	54
1967	M	49	0	0	0	0	0	1	1	3	1	1	15	55
1968	M	62	1	0	0	0	0	1	1	0		1	26	30
1969	M	67	1	0	0	0	0	1	1	0	1	1	12	33.2
1970	M	72	1	0	0	0	0	1	1	0	2	1	11	34
1971	M	71	1	0	0	0	0	1	1	1	2	1	52	35
1972	M	65	0	0	1	0	0	1	1	0	1	1	24	30.2
1973	M	52	0	0	1	0	0	1	1	1	2	1	13	38
1974	M	60	1	0	1	0	0	1	1	1	1	1	21	35
1975	M	78	1	0	1	0	0	1	1	2	2	1	7	42.2
1976	M	38	0	0	0	0	0	1	0	0		0	45	33
1977	M	44	0	0	0	0	0	1	0	0		0	14	33
1978	M	35	0	0	0	0	0	1	0	0	1	0	7	33.4
1979	M	28	0	0	0	0	0	1	0	0		0	11	34
1980	M	37	0	1	0	0	0	1	0	0	2	0	17	34.2
1981	M	49	0	0	0	0	0	1	0	1		0	16	35.5
1982	M	31	0	0	0	0	0	1	0	1	1	0	9	36
1983	M	29	0	0	0	0	0	1	0	1		0	16	38
1984	M	42	1	0	0	0	0	1	0	0	2	0	14	34
1985	M	52	1	0	0	0	0	1	0	1	2	0	20	37
1986	M	46	1	0	0	0	0	1	0	2	2	0	9	43.4
1987	M	35	0	0	1	0	0	1	0	2	2	0	7	46.2
1988	M	75	1	0	1	0	0	1	0	0	2	0	20	30
1989	M	54	0	1	0	0	0	1	1	0		0	19	30
1990	M	37	0	0	0	0	0	1	1	0	1	0	16	30
1991	M	35	0	0	0	0	0	1	1	0	1	0	13	31
1992	M	42	0	0	0	0	0	1	1	0	2	0	18	31
1993	M	48	0	0	0	0	0	1	1	1	1	0	13	35
1994	M	46	1	0	0	0	0	1	1	0		0	18	30
1995	M	56	1	0	0	0	0	1	1	0	1	0	11	34.3
1996	M	39	1	0	0	0	0	1	1	1	1	0	16	37
1997	M	52	0	0	1	0	0	1	1	0	2	0	18	31
1998	F	47	1	0	1	0	0	1	0	2		1	3	45
[truncated: 6,775 more rows]
